# Supplementary material for: The feasibility and acceptability of integrating hepatitis C and HIV diagnostic testing on centralized molecular laboratory platforms in Myanmar
Source: PLoS One. 2023 May 17;18(5):e0282585. doi: 10.1371/journal.pone.0282585 (PMC10191262; doi:10.1371/journal.pone.0282585)
Supplement: S2 Table — (XLSX) [file pone.0282585.s002.xlsx]

## Sheet: Combined
Lab_Number	Age	Sex	Facility_Code	District	Test_Reason	Sample_Collected_Date	RecievedDate	FinalReportResult	IU/ml	Log(IU/ml)	FinalReportDate	DateDispatched	LabInstrumentname	Error Code
3011901539	47	F	1	Yangon (West)	SVR 12	2019-09-19	2019-09-19	Not Detected	0	0	2019-10-30	2019-11-15	Abbott Real Time PCR
3011901540	68	F	1	Yangon (West)	SVR 12	2019-09-19	2019-09-19	Not Detected	0	0	2019-10-30	2019-11-15	Abbott Real Time PCR
3011901541	53	M	1	Yangon (West)	SVR 12	2019-09-19	2019-09-19	Not Detected	0	0	2019-10-30	2019-11-15	Abbott Real Time PCR
3011901542	72	F	1	Yangon (West)	SVR 12	2019-09-19	2019-09-19	Not Detected	0	0	2019-10-30	2019-11-15	Abbott Real Time PCR
3011901545	56	M	1	Yangon (West)	Confirmation	2019-09-19	2019-09-19	Not Detected	0	0	2019-10-30	2019-11-15	Abbott Real Time PCR
3011901556	53	M	4	Yangon (East)	Confirmation	2019-09-19	2019-09-19	Detected	2383092	6.38	2019-10-30	2019-11-15	Abbott Real Time PCR
3011901557	61	F	5	Yangon (East)	Confirmation	2019-09-24	2019-09-24	Detected	12158	4.08	2019-10-30	2019-11-15	Abbott Real Time PCR
3011901558	44	M	5	Yangon (East)	Confirmation	2019-09-24	2019-09-24	Detected	8868	3.95	2019-11-04	2019-11-15	Abbott Real Time PCR
3011901559	41	M	5	Yangon (East)	Confirmation	2019-09-24	2019-09-24	Detected	802951	5.9	2019-11-04	2019-11-15	Abbott Real Time PCR
3011901561	44	M	5	Yangon (East)	SVR 12	2019-09-24	2019-09-24	Not Detected	0	0	2019-11-04	2019-11-15	Abbott Real Time PCR
3011901562	22	M	5	Yangon (East)	SVR 12	2019-09-24	2019-09-24	Not Detected	0	0	2019-11-04	2019-11-15	Abbott Real Time PCR
3011901563	49	M	5	Yangon (East)	SVR 12	2019-09-24	2019-09-24	Detected	4759122	6.68	2019-10-22	2019-11-14	Abbott Real Time PCR
3011901564	32	M	5	Yangon (East)	SVR 12	2019-09-24	2019-09-24	Not Detected	0	0	2019-10-22	2019-11-14	Abbott Real Time PCR
3011901565	31	M	4	Yangon (East)	Confirmation	2019-09-25	2019-09-25	Not Detected	0	0	2019-10-22	2019-11-14	Abbott Real Time PCR
3011901566	44	M	4	Yangon (East)	Confirmation	2019-09-25	2019-09-25	Detected	2635642	6.42	2019-10-25	2019-11-15	Abbott Real Time PCR
3011901567	40	F	2	Yangon (East)	SVR 12	2019-09-25	2019-09-25	Not Detected	0	0	2019-10-25	2019-11-15	Abbott Real Time PCR
3011901568	40	M	2	Yangon (East)	SVR 12	2019-09-25	2019-09-25	Not Detected	0	0	2019-10-25	2019-11-15	Abbott Real Time PCR
3011901569	31	M	2	Yangon (East)	SVR 12	2019-09-25	2019-09-25	Not Detected	0	0	2019-10-25	2019-11-15	Abbott Real Time PCR
3011901570	55	F	2	Yangon (East)	SVR 12	2019-09-25	2019-09-25	Not Detected	0	0	2019-10-25	2019-11-15	Abbott Real Time PCR
3011901571	35	M	2	Yangon (East)	SVR 12	2019-09-25	2019-09-25	Not Detected	0	0	2019-10-25	2019-11-15	Abbott Real Time PCR
3011901572	31	F	2	Yangon (East)	SVR 12	2019-09-25	2019-09-25	Not Detected	0	0	2019-10-25	2019-11-15	Abbott Real Time PCR
3011901573	37	F	2	Yangon (East)	SVR 12	2019-09-25	2019-09-25	Not Detected	0	0	2019-10-29	2019-11-15	Abbott Real Time PCR
3011901574	40	M	2	Yangon (East)	SVR 12	2019-09-25	2019-09-25	Not Detected	0	0	2019-10-29	2019-11-15	Abbott Real Time PCR
3011901575	35	F	2	Yangon (East)	SVR 12	2019-09-25	2019-09-25	Not Detected	0	0	2019-10-29	2019-11-15	Abbott Real Time PCR
3011901576	37	M	2	Yangon (East)	SVR 12	2019-09-25	2019-09-25	Not Detected	0	0	2019-10-29	2019-11-15	Abbott Real Time PCR
3011901577	31	M	2	Yangon (East)	SVR 12	2019-09-25	2019-09-25	Not Detected	0	0	2019-10-29	2019-11-15	Abbott Real Time PCR
3011901578	32	M	2	Yangon (East)	SVR 12	2019-09-25	2019-09-25	Not Detected	0	0	2019-10-29	2019-11-15	Abbott Real Time PCR
3011901579	50	F	2	Yangon (East)	SVR 12	2019-09-25	2019-09-25	Not Detected	0	0	2019-10-29	2019-11-15	Abbott Real Time PCR
3011901580	25	M	2	Yangon (East)	SVR 12	2019-09-25	2019-09-25	Not Detected	0	0	2019-10-29	2019-11-15	Abbott Real Time PCR
3011901581	63	M	2	Yangon (East)	SVR 12	2019-09-25	2019-09-25	Not Detected	0	0	2019-10-29	2019-11-15	Abbott Real Time PCR
3011901582	46	F	2	Yangon (East)	Confirmation	2019-09-25	2019-09-25	Detected	4124	3.62	2019-10-29	2019-11-15	Abbott Real Time PCR
3011901583	67	M	2	Yangon (East)	Confirmation	2019-09-25	2019-09-25	Detected	68754	4.84	2019-10-29	2019-11-15	Abbott Real Time PCR
3011901584	32	M	2	Yangon (East)	Confirmation	2019-09-25	2019-09-25	Detected	344530	5.54	2019-10-29	2019-11-15	Abbott Real Time PCR
3011901585	45	M	2	Yangon (East)	Confirmation	2019-09-25	2019-09-25	Detected	4813	3.68	2019-10-29	2019-11-15	Abbott Real Time PCR
3011901586	64	F	2	Yangon (East)	Confirmation	2019-09-25	2019-09-25	Detected	105669	5.02	2019-10-29	2019-11-15	Abbott Real Time PCR
3011901587	37	M	2	Yangon (East)	Confirmation	2019-09-25	2019-09-25	Detected	2394	3.38	2019-10-29	2019-11-15	Abbott Real Time PCR
3011901588	27	F	2	Yangon (East)	SVR 12	2019-09-25	2019-09-25	Not Detected	0	0	2019-10-29	2019-11-15	Abbott Real Time PCR
3011901589	37	F	2	Yangon (East)	Confirmation	2019-09-25	2019-09-25	Detected	79167	4.9	2019-10-29	2019-11-15	Abbott Real Time PCR
3011901590	48	F	2	Yangon (East)	Confirmation	2019-09-25	2019-09-25	Detected	50823	4.71	2019-10-29	2019-11-15	Abbott Real Time PCR
3011901591	49	M	2	Yangon (East)	Confirmation	2019-09-25	2019-09-25	Not Detected	0	0	2019-10-29	2019-11-15	Abbott Real Time PCR
3011901592	59	F	1	Yangon (West)	Confirmation	2019-09-26	2019-09-26	Detected	208209	5.32	2019-10-29	2019-11-15	Abbott Real Time PCR
3011901593	42	M	1	Yangon (West)	SVR 12	2019-09-26	2019-09-26	Not Detected	0	0	2019-10-29	2019-11-15	Abbott Real Time PCR
3011901594	56	M	1	Yangon (West)	SVR 12	2019-09-26	2019-09-26	Not Detected	0	0	2019-10-30	2019-11-15	Abbott Real Time PCR
3011901595	45	M	1	Yangon (West)	SVR 12	2019-09-26	2019-09-26	Not Detected	0	0	2019-10-30	2019-11-15	Abbott Real Time PCR
3011901596	48	M	1	Yangon (West)	SVR 12	2019-09-26	2019-09-26	Not Detected	0	0	2019-10-30	2019-11-15	Abbott Real Time PCR
3011901597	69	M	1	Yangon (West)	Confirmation	2019-09-26	2019-09-26	Detected	2689277	6.43	2019-10-30	2019-11-15	Abbott Real Time PCR
3011901598	32	M	1	Yangon (West)	Confirmation	2019-09-26	2019-09-26	Detected	2213404	6.35	2019-10-30	2019-11-15	Abbott Real Time PCR
3011901599	58	F	1	Yangon (West)	Confirmation	2019-09-26	2019-09-26	Detected	45953	4.66	2019-10-30	2019-11-15	Abbott Real Time PCR
3011901600	44	M	1	Yangon (West)	Confirmation	2019-09-26	2019-09-26	Not Detected	0	0	2019-10-30	2019-11-15	Abbott Real Time PCR
3011901601	30	M	1	Yangon (West)	Confirmation	2019-09-26	2019-09-26	Detected	1401999	6.15	2019-10-30	2019-11-15	Abbott Real Time PCR
3011901602	63	F	1	Yangon (West)	Confirmation	2019-09-26	2019-09-26	Not Detected	0	0	2019-10-30	2019-11-15	Abbott Real Time PCR
3011901603	39	F	1	Yangon (West)	Confirmation	2019-09-26	2019-09-26	Not Detected	0	0	2019-10-30	2019-11-15	Abbott Real Time PCR
3011901604	34	M	1	Yangon (West)	Confirmation	2019-09-26	2019-09-26	Detected	3394	3.53	2019-11-04	2019-11-15	Abbott Real Time PCR
3011901605	50	F	1	Yangon (West)	Confirmation	2019-09-26	2019-09-26	Detected	2895446	6.46	2019-10-30	2019-11-15	Abbott Real Time PCR
3011901606	38	M	4	Yangon (East)	SVR 12	2019-09-26	2019-09-26	Not Detected	0	0	2019-10-30	2019-11-15	Abbott Real Time PCR
3011901607	26	M	4	Yangon (East)	Confirmation	2019-09-26	2019-09-26	Detected	241357	5.38	2019-10-30	2019-11-15	Abbott Real Time PCR
3011901608	73	M	4	Yangon (East)	Confirmation	2019-09-30	2019-09-30	Detected	1411445	6.15	2019-11-04	2019-11-15	Abbott Real Time PCR
3011901609	26	M	4	Yangon (East)	Confirmation	2019-09-30	2019-09-30	Not Detected	0	0	2019-11-04	2019-11-15	Abbott Real Time PCR
3011901610	52	M	4	Yangon (East)	Confirmation	2019-09-30	2019-09-30	Detected	51857	4.71	2019-11-04	2019-11-15	Abbott Real Time PCR
3011901611	32	M	4	Yangon (East)	Confirmation	2019-10-02	2019-10-02	Not Detected	0	0	2019-11-04	2019-11-15	Abbott Real Time PCR
3011901612	42	F	4	Yangon (East)	Confirmation	2019-10-02	2019-10-02	Detected	238137	5.38	2019-11-04	2019-11-15	Abbott Real Time PCR
3011901613	30	F	2	Yangon (East)	Confirmation	2019-10-02	2019-10-02	Detected	2431588	6.39	2019-11-04	2019-11-15	Abbott Real Time PCR
3011901614	30	M	2	Yangon (East)	Confirmation	2019-10-02	2019-10-02	Detected	234960	5.37	2019-11-04	2019-11-15	Abbott Real Time PCR
3011901615	31	F	2	Yangon (East)	Confirmation	2019-10-02	2019-10-02	Detected	31129	4.49	2019-11-04	2019-11-15	Abbott Real Time PCR
3011901616	42	M	2	Yangon (East)	SVR 12	2019-10-02	2019-10-02	Not Detected	0	0	2019-11-04	2019-11-15	Abbott Real Time PCR
3011901617	24	F	2	Yangon (East)	SVR 12	2019-10-02	2019-10-02	Not Detected	0	0	2019-11-04	2019-11-15	Abbott Real Time PCR
3011901618	36	M	2	Yangon (East)	SVR 12	2019-10-02	2019-10-02	Detected	178	2.25	2019-11-04	2019-11-15	Abbott Real Time PCR
3011901619	34	F	2	Yangon (East)	SVR 12	2019-10-02	2019-10-02	Detected	1970	3.29	2019-11-04	2019-11-15	Abbott Real Time PCR
3011901620	45	F	2	Yangon (East)	SVR 12	2019-10-02	2019-10-02	Not Detected	0	0	2019-11-04	2019-11-15	Abbott Real Time PCR
3011901621	28	M	2	Yangon (East)	SVR 12	2019-10-02	2019-10-02	Not Detected	0	0	2019-11-04	2019-11-15	Abbott Real Time PCR
3011901622	20	M	2	Yangon (East)	Confirmation	2019-10-02	2019-10-02	Detected	1430529	6.16	2019-11-04	2019-11-15	Abbott Real Time PCR
3011901623	45	F	2	Yangon (East)	SVR 12	2019-10-02	2019-10-02	Not Detected	0	0	2019-11-04	2019-11-15	Abbott Real Time PCR
3011901624	49	M	2	Yangon (East)	Confirmation	2019-10-02	2019-10-02	Detected	13357	4.13	2019-11-04	2019-11-15	Abbott Real Time PCR
3011901625	45	M	2	Yangon (East)	Confirmation	2019-10-02	2019-10-02	Detected	98144	4.99	2019-11-04	2019-11-15	Abbott Real Time PCR
3011901626	57	F	2	Yangon (East)	Confirmation	2019-10-02	2019-10-02	Detected	142949	5.16	2019-11-04	2019-11-15	Abbott Real Time PCR
3011901627	25	M	2	Yangon (East)	Confirmation	2019-10-02	2019-10-02	Detected	906116	5.96	2019-11-04	2019-11-15	Abbott Real Time PCR
3011901628	57	F	2	Yangon (East)	Confirmation	2019-10-02	2019-10-02	Detected	692674	5.84	2019-11-04	2019-11-15	Abbott Real Time PCR
3011901629	48	F	2	Yangon (East)	Confirmation	2019-10-02	2019-10-02	Detected	1130899	6.05	2019-11-04	2019-11-15	Abbott Real Time PCR
3011901630	63	M	2	Yangon (East)	Confirmation	2019-10-02	2019-10-02	Detected	1153913	6.06	2019-11-04	2019-11-15	Abbott Real Time PCR
3011901631	41	M	2	Yangon (East)	Confirmation	2019-10-02	2019-10-02	Detected	444681	5.65	2019-11-04	2019-11-15	Abbott Real Time PCR
3011901632	40	M	2	Yangon (East)	Confirmation	2019-10-02	2019-10-02	Detected	31763	4.5	2019-11-04	2019-11-15	Abbott Real Time PCR
3011901633	56	F	2	Yangon (East)	Confirmation	2019-10-02	2019-10-02	Detected	69684	4.84	2019-11-04	2019-11-15	Abbott Real Time PCR
3011901634	49	M	2	Yangon (East)	Confirmation	2019-10-02	2019-10-02	Detected	2548617	6.41	2019-11-04	2019-11-15	Abbott Real Time PCR
3011901635	26	M	2	Yangon (East)	Confirmation	2019-10-02	2019-10-02	Detected	2954368	6.47	2019-11-04	2019-11-15	Abbott Real Time PCR
3011901636	65	M	2	Yangon (East)	Confirmation	2019-10-02	2019-10-02	Detected	13090	4.12	2019-11-04	2019-11-15	Abbott Real Time PCR
3011901637	74	F	2	Yangon (East)	Confirmation	2019-10-02	2019-10-02	Detected	39909	4.6	2019-11-04	2019-11-15	Abbott Real Time PCR
3011901638	29	M	2	Yangon (East)	Confirmation	2019-10-02	2019-10-02	Detected	279782	5.45	2019-11-04	2019-11-15	Abbott Real Time PCR
3011901639	33	F	2	Yangon (East)	Confirmation	2019-10-02	2019-10-02	Detected	551280	5.74	2019-11-04	2019-11-15	Abbott Real Time PCR
3011901641	39	M	1	Yangon (West)	SVR 12	2019-10-03	2019-10-03	Not Detected	0	0	2019-11-04	2019-11-15	Abbott Real Time PCR
3011901642	59	F	1	Yangon (West)	SVR 12	2019-10-03	2019-10-03	Not Detected	0	0	2019-11-04	2019-11-15	Abbott Real Time PCR
3011901643	52	M	4	Yangon (East)	SVR 12	2019-10-03	2019-10-03	Not Detected	0	0	2019-11-04	2019-11-15	Abbott Real Time PCR
3011901644	25	M	4	Yangon (East)	Confirmation	2019-10-03	2019-10-03	Below Minimum Detectable Level	0	0	2019-11-04	2019-11-15	Abbott Real Time PCR
3011901645	30	F	4	Yangon (East)	Confirmation	2019-10-03	2019-10-03	Not Detected	0	0	2019-11-04	2019-11-15	Abbott Real Time PCR
3011901646	27	M	4	Yangon (East)	Confirmation	2019-10-03	2019-10-03	Detected	190803	5.28	2019-11-04	2019-11-15	Abbott Real Time PCR
3011901648	42	M	3	Yangon (North)	SVR 12	2019-10-07	2019-10-07	Not Detected	0	0	2019-11-04	2019-11-15	Abbott Real Time PCR
3011901649	35	M	5	Yangon (East)	Confirmation	2019-10-08	2019-10-08	Detected	1071749	6.03	2019-11-04	2019-11-15	Abbott Real Time PCR
3011901650	41	M	5	Yangon (East)	Confirmation	2019-10-08	2019-10-08	Detected	1550577	6.19	2019-11-05	2019-11-15	Abbott Real Time PCR
3011901651	19	F	2	Yangon (East)	Confirmation	2019-10-09	2019-10-09	Detected	858722	5.93	2019-11-05	2019-11-15	Abbott Real Time PCR
3011901652	34	F	2	Yangon (East)	Confirmation	2019-10-09	2019-10-09	Detected	3613730	6.56	2019-11-05	2019-11-15	Abbott Real Time PCR
3011901653	26	F	2	Yangon (East)	Confirmation	2019-10-09	2019-10-09	Detected	90	1.96	2019-11-05	2019-11-15	Abbott Real Time PCR
3011901654	30	F	2	Yangon (East)	Confirmation	2019-10-09	2019-10-09	Detected	178411	5.25	2019-11-05	2019-11-15	Abbott Real Time PCR
3011901655	39	F	2	Yangon (East)	Confirmation	2019-10-09	2019-10-09	Detected	67383	4.83	2019-11-05	2019-11-15	Abbott Real Time PCR
3011901656	31	M	2	Yangon (East)	Confirmation	2019-10-09	2019-10-09	Detected	781670	5.89	2019-11-05	2019-11-15	Abbott Real Time PCR
3011901657	44	F	2	Yangon (East)	SVR 12	2019-10-09	2019-10-09	Not Detected	0	0	2019-11-05	2019-11-15	Abbott Real Time PCR
3011901658	28	M	2	Yangon (East)	SVR 12	2019-10-09	2019-10-09	Not Detected	0	0	2019-11-05	2019-11-15	Abbott Real Time PCR
3011901659	55	M	2	Yangon (East)	Confirmation	2019-10-09	2019-10-09	Detected	1680698	6.23	2019-11-05	2019-11-15	Abbott Real Time PCR
3011901660	53	F	2	Yangon (East)	Confirmation	2019-10-09	2019-10-09	Detected	163497	5.21	2019-11-05	2019-11-15	Abbott Real Time PCR
3011901661	64	F	2	Yangon (East)	Confirmation	2019-10-09	2019-10-09	Detected	988773	6	2019-11-05	2019-11-15	Abbott Real Time PCR
3011901662	38	M	2	Yangon (East)	Confirmation	2019-10-09	2019-10-09	Detected	2154742	6.33	2019-11-05	2019-11-15	Abbott Real Time PCR
3011901663	37	F	2	Yangon (East)	Confirmation	2019-10-09	2019-10-09	Detected	107097	5.03	2019-11-05	2019-11-15	Abbott Real Time PCR
3011901664	41	M	2	Yangon (East)	Confirmation	2019-10-09	2019-10-09	Detected	93638	4.97	2019-11-05	2019-11-15	Abbott Real Time PCR
3011901665	42	M	2	Yangon (East)	Confirmation	2019-10-09	2019-10-09	Detected	656444	5.82	2019-11-05	2019-11-15	Abbott Real Time PCR
3011901666	54	F	2	Yangon (East)	Confirmation	2019-10-09	2019-10-09	Detected	1022535	6.01	2019-11-05	2019-11-15	Abbott Real Time PCR
3011901667	48	M	2	Yangon (East)	Confirmation	2019-10-09	2019-10-09	Detected	1029425	6.01	2019-11-05	2019-11-15	Abbott Real Time PCR
3011901668	57	M	2	Yangon (East)	Other	2019-10-09	2019-10-09	Detected	12	0	2019-11-05	2019-11-15	Abbott Real Time PCR
3011901669	55	M	2	Yangon (East)	Confirmation	2019-10-09	2019-10-09	Detected	3787654	6.58	2019-11-05	2019-11-15	Abbott Real Time PCR
3011901670	30	M	4	Yangon (East)	Confirmation	2019-10-10	2019-10-10	Detected	2799843	6.45	2019-11-05	2019-11-15	Abbott Real Time PCR
3011901671	52	F	4	Yangon (East)	Confirmation	2019-10-10	2019-10-10	Detected	1319776	6.12	2019-11-05	2019-11-15	Abbott Real Time PCR
3011901672	40	M	4	Yangon (East)	Confirmation	2019-10-10	2019-10-10	Detected	1479376	6.17	2019-11-05	2019-11-15	Abbott Real Time PCR
3011901673	47	M	4	Yangon (East)	SVR 12	2019-10-10	2019-10-10	Not Detected	0	0	2019-11-05	2019-11-15	Abbott Real Time PCR
3011901674	49	F	1	Yangon (West)	Confirmation	2019-10-10	2019-10-10	Detected	1201355	6.08	2019-11-05	2019-11-15	Abbott Real Time PCR
3011901675	55	F	1	Yangon (West)	Confirmation	2019-10-10	2019-10-10	Detected	88146	4.95	2019-11-05	2019-11-15	Abbott Real Time PCR
3011901676	45	M	1	Yangon (West)	Confirmation	2019-10-10	2019-10-10	Detected	1749798	6.24	2019-11-05	2019-11-15	Abbott Real Time PCR
3011901677	70	M	1	Yangon (West)	Confirmation	2019-10-10	2019-10-10	Detected	76040	4.88	2019-11-05	2019-11-15	Abbott Real Time PCR
3011901678	47	F	1	Yangon (West)	Confirmation	2019-10-10	2019-10-10	Detected	589571	5.77	2019-11-05	2019-11-15	Abbott Real Time PCR
3011901679	50	F	1	Yangon (West)	Confirmation	2019-10-10	2019-10-10	Detected	912221	5.96	2019-11-05	2019-11-15	Abbott Real Time PCR
3011901680	47	F	1	Yangon (West)	Confirmation	2019-10-10	2019-10-10	Detected	716326	5.86	2019-11-05	2019-11-15	Abbott Real Time PCR
3011901681	73	F	1	Yangon (West)	Confirmation	2019-10-10	2019-10-10	Detected	4855969	6.69	2019-11-05	2019-11-15	Abbott Real Time PCR
3011901682	46	F	1	Yangon (West)	Confirmation	2019-10-10	2019-10-10	Detected	674316	5.83	2019-11-05	2019-11-15	Abbott Real Time PCR
3011901683	37	F	1	Yangon (West)	Confirmation	2019-10-10	2019-10-10	Detected	241357	5.38	2019-11-05	2019-11-15	Abbott Real Time PCR
3011901684	57	F	1	Yangon (West)	Confirmation	2019-10-10	2019-10-10	Not Detected	0	0	2019-11-05	2019-11-15	Abbott Real Time PCR
3011901685	48	F	1	Yangon (West)	Confirmation	2019-10-10	2019-10-10	Detected	30304	4.48	2019-11-05	2019-11-15	Abbott Real Time PCR
3011901686	63	F	1	Yangon (West)	Confirmation	2019-10-10	2019-10-10	Detected	41272	4.62	2019-11-05	2019-11-15	Abbott Real Time PCR
3011901687	66	F	1	Yangon (West)	Confirmation	2019-10-10	2019-10-10	Detected	1086240	6.04	2019-11-05	2019-11-15	Abbott Real Time PCR
3011901688	58	F	1	Yangon (West)	Confirmation	2019-10-10	2019-10-10	Not Detected	0	0	2019-11-05	2019-11-15	Abbott Real Time PCR
3011901689	37	F	1	Yangon (West)	Confirmation	2019-10-10	2019-10-10	Detected	182042	5.26	2019-11-05	2019-11-15	Abbott Real Time PCR
3011901690	52	M	1	Yangon (West)	Confirmation	2019-10-10	2019-10-10	Detected	130999	5.12	2019-11-05	2019-11-15	Abbott Real Time PCR
3011901691	80	M	1	Yangon (West)	Confirmation	2019-10-10	2019-10-10	Detected	2001314	6.3	2019-11-05	2019-11-15	Abbott Real Time PCR
3011901692	29	F	1	Yangon (West)	Confirmation	2019-10-10	2019-10-10	Detected	4208	3.62	2019-11-05	2019-11-15	Abbott Real Time PCR
3011901693	60	F	1	Yangon (West)	Confirmation	2019-10-10	2019-10-10	Detected	3838866	6.58	2019-11-05	2019-11-15	Abbott Real Time PCR
3011901707	68	F	2	Yangon (East)	Confirmation	2019-10-16	2019-10-16	Detected	4823470	6.68	2019-11-05	2019-11-15	Abbott Real Time PCR
3011901708	52	F	2	Yangon (East)	Confirmation	2019-10-16	2019-10-16	Detected	69684	4.84	2019-11-06	2019-11-15	Abbott Real Time PCR
3011901709	48	F	2	Yangon (East)	Confirmation	2019-10-16	2019-10-16	Detected	937056	5.97	2019-11-06	2019-11-15	Abbott Real Time PCR
3011901710	49	M	2	Yangon (East)	Confirmation	2019-10-16	2019-10-16	Detected	525966	5.72	2019-11-06	2019-11-15	Abbott Real Time PCR
3011901711	57	M	2	Yangon (East)	Confirmation	2019-10-16	2019-10-16	Detected	495120	5.69	2019-11-06	2019-11-15	Abbott Real Time PCR
3011901712	53	F	2	Yangon (East)	Confirmation	2019-10-16	2019-10-16	Detected	870333	5.94	2019-11-06	2019-11-15	Abbott Real Time PCR
3011901713	59	F	2	Yangon (East)	Confirmation	2019-10-16	2019-10-16	Detected	570104	5.76	2019-11-06	2019-11-15	Abbott Real Time PCR
3011901714	48	F	2	Yangon (East)	Confirmation	2019-10-16	2019-10-16	Detected	24775	4.39	2019-11-06	2019-11-15	Abbott Real Time PCR
3011901715	25	M	2	Yangon (East)	Confirmation	2019-10-16	2019-10-16	Detected	1749798	6.24	2019-11-06	2019-11-15	Abbott Real Time PCR
3011901716	20	F	2	Yangon (East)	Confirmation	2019-10-16	2019-10-16	Detected	42681	4.63	2019-11-06	2019-11-15	Abbott Real Time PCR
3011901717	52	F	2	Yangon (East)	Confirmation	2019-10-16	2019-10-16	Detected	982155	5.99	2019-11-06	2019-11-15	Abbott Real Time PCR
3011901718	64	F	2	Yangon (East)	Confirmation	2019-10-16	2019-10-16	Detected	3943379	6.6	2019-11-06	2019-11-15	Abbott Real Time PCR
3011901719	26	M	2	Yangon (East)	Confirmation	2019-10-16	2019-10-16	Detected	45	1.65	2019-11-06	2019-11-15	Abbott Real Time PCR
3011901720	34	F	2	Yangon (East)	Confirmation	2019-10-16	2019-10-16	Not Detected	0	0	2019-11-06	2019-11-15	Abbott Real Time PCR
3011901721	25	M	2	Yangon (East)	Confirmation	2019-10-16	2019-10-16	Not Detected	0	0	2019-11-06	2019-11-15	Abbott Real Time PCR
3011901722	70	M	2	Yangon (East)	SVR 12	2019-10-16	2019-10-16	Not Detected	0	0	2019-11-06	2019-11-15	Abbott Real Time PCR
3011901723	45	M	2	Yangon (East)	SVR 12	2019-10-16	2019-10-16	Detected	6309781	6.8	2019-11-06	2019-11-15	Abbott Real Time PCR
3011901724	45	F	2	Yangon (East)	SVR 12	2019-10-16	2019-10-16	Not Detected	0	0	2019-11-06	2019-11-15	Abbott Real Time PCR
3011901725	28	M	2	Yangon (East)	SVR 12	2019-10-16	2019-10-16	Not Detected	0	0	2019-11-06	2019-11-15	Abbott Real Time PCR
3011901726	39	M	2	Yangon (East)	SVR 12	2019-10-16	2019-10-16	Not Detected	0	0	2019-11-06	2019-11-15	Abbott Real Time PCR
3011901727	55	M	2	Yangon (East)	Confirmation	2019-10-16	2019-10-16	Detected	24609	4.39	2019-11-06	2019-11-15	Abbott Real Time PCR
3011901730	27	F	1	Yangon (West)	SVR 12	2019-10-17	2019-10-17	Not Detected	0	0	2019-11-08	2019-11-18	Abbott Real Time PCR
3011901731	71	F	1	Yangon (West)	SVR 12	2019-10-17	2019-10-17	Not Detected	0	0	2019-11-08	2019-11-18	Abbott Real Time PCR
3011901732	38	F	1	Yangon (West)	SVR 12	2019-10-17	2019-10-17	Not Detected	0	0	2019-11-08	2019-11-18	Abbott Real Time PCR
3011901733	45	M	1	Yangon (West)	SVR 12	2019-10-17	2019-10-17	Not Detected	0	0	2019-11-08	2019-11-18	Abbott Real Time PCR
3011901734	60	M	1	Yangon (West)	SVR 12	2019-10-17	2019-10-17	Not Detected	0	0	2019-11-08	2019-11-18	Abbott Real Time PCR
3011901735	32	M	1	Yangon (West)	SVR 12	2019-10-17	2019-10-17	Not Detected	0	0	2019-11-08	2019-11-18	Abbott Real Time PCR
3011901736	41	F	1	Yangon (West)	SVR 12	2019-10-17	2019-10-17	Not Detected	0	0	2019-11-08	2019-11-18	Abbott Real Time PCR
3011901737	53	F	1	Yangon (West)	SVR 12	2019-10-17	2019-10-17	Not Detected	0	0	2019-11-08	2019-11-18	Abbott Real Time PCR
3011901738	56	F	1	Yangon (West)	Confirmation	2019-10-17	2019-10-17	Detected	1459640	6.16	2019-11-08	2019-11-18	Abbott Real Time PCR
3011901739	25	F	1	Yangon (West)	Confirmation	2019-10-17	2019-10-17	Detected	2042040	6.31	2019-11-08	2019-11-18	Abbott Real Time PCR
3011901740	51	F	1	Yangon (West)	Confirmation	2019-10-17	2019-10-17	Detected	277909	5.44	2019-11-08	2019-11-18	Abbott Real Time PCR
3011901741	56	F	1	Yangon (West)	Confirmation	2019-10-17	2019-10-17	Detected	94269	4.97	2019-11-08	2019-11-18	Abbott Real Time PCR
3011901742	58	F	4	Yangon (East)	Confirmation	2019-10-18	2019-10-18	Detected	42969	4.63	2019-11-08	2019-11-18	Abbott Real Time PCR
3011901743	18	M	3	Yangon (North)	SVR 12	2019-10-21	2019-10-21	Not Detected	0	0	2019-11-08	2019-11-18	Abbott Real Time PCR
3011901744	46	F	3	Yangon (North)	SVR 12	2019-10-21	2019-10-21	Not Detected	0	0	2019-11-08	2019-11-18	Abbott Real Time PCR
3011901745	41	M	3	Yangon (North)	Confirmation	2019-10-21	2019-10-21	Detected	13906	4.14	2019-11-08	2019-11-18	Abbott Real Time PCR
3011901746	27	M	3	Yangon (North)	Confirmation	2019-10-21	2019-10-21	Detected	1392616	6.14	2019-11-08	2019-11-18	Abbott Real Time PCR
3011901747	42	M	5	Yangon (East)	SVR 12	2019-10-22	2019-10-22	Not Detected	0	0	2019-11-08	2019-11-18	Abbott Real Time PCR
3011901748	85	M	2	Yangon (East)	Confirmation	2019-10-23	2019-10-23	Not Detected	0	0	2019-11-08	2019-11-18	Abbott Real Time PCR
3011901749	57	F	2	Yangon (East)	Confirmation	2019-10-23	2019-10-23	Detected	402071	5.6	2019-11-08	2019-11-18	Abbott Real Time PCR
3011901750	59	M	2	Yangon (East)	Confirmation	2019-10-23	2019-10-23	Detected	126674	5.1	2019-11-08	2019-11-18	Abbott Real Time PCR
3011901751	56	F	2	Yangon (East)	Other	2019-10-23	2019-10-23	Not Detected	0	0	2019-11-08	2019-11-18	Abbott Real Time PCR
3011901753	33	F	2	Yangon (East)	Confirmation	2019-10-23	2019-10-23	Detected	5579	3.75	2019-11-08	2019-11-18	Abbott Real Time PCR
3011901754	68	F	2	Yangon (East)	Confirmation	2019-10-23	2019-10-23	Detected	6020045	6.78	2019-11-08	2019-11-18	Abbott Real Time PCR
3011901755	37	F	2	Yangon (East)	SVR 12	2019-10-23	2019-10-23	Not Detected	0	0	2019-11-08	2019-11-18	Abbott Real Time PCR
3011901756	51	M	4	Yangon (East)	Confirmation	2019-10-24	2019-10-24	Detected	111500	5.05	2019-11-08	2019-11-18	Abbott Real Time PCR
3011901757	19	M	4	Yangon (East)	Confirmation	2019-10-24	2019-10-24	Not Detected	0	0	2019-11-08	2019-11-18	Abbott Real Time PCR
3011901766	17	F	1	Yangon (West)	SVR 12	2019-10-24	2019-10-24	Not Detected	0	0	2019-11-08	2019-11-18	Abbott Real Time PCR
3011901767	53	M	1	Yangon (West)	Confirmation	2019-10-24	2019-10-24	Detected	177217	5.25	2019-11-08	2019-11-18	Abbott Real Time PCR
3011901768	73	F	1	Yangon (West)	Confirmation	2019-10-24	2019-10-24	Detected	3565521	6.55	2019-11-08	2019-11-18	Abbott Real Time PCR
3011901769	53	M	1	Yangon (West)	Confirmation	2019-10-24	2019-10-24	Detected	2856819	6.46	2019-11-08	2019-11-18	Abbott Real Time PCR
3011901770	39	F	1	Yangon (West)	Confirmation	2019-10-24	2019-10-24	Detected	601569	5.78	2019-11-08	2019-11-18	Abbott Real Time PCR
3011901772	44	F	1	Yangon (West)	Confirmation	2019-10-24	2019-10-24	Detected	53989	4.73	2019-11-08	2019-11-18	Abbott Real Time PCR
3011901773	52	M	1	Yangon (West)	Confirmation	2019-10-24	2019-10-24	Detected	543	2.73	2019-11-08	2019-11-18	Abbott Real Time PCR
3011901774	23	M	1	Yangon (West)	SVR 12	2019-10-24	2019-10-24	Not Detected	0	0	2019-11-08	2019-11-18	Abbott Real Time PCR
3011901775	55	M	1	Yangon (West)	Confirmation	2019-10-24	2019-10-24	Detected	3028	3.48	2019-11-08	2019-11-18	Abbott Real Time PCR
3011901776	53	M	1	Yangon (West)	Confirmation	2019-10-24	2019-10-24	Not Detected	0	0	2019-11-08	2019-11-18	Abbott Real Time PCR
3011901777	28	F	1	Yangon (West)	Confirmation	2019-10-24	2019-10-24	Detected	13179	4.12	2019-11-08	2019-11-18	Abbott Real Time PCR
3011901778	28	F	1	Yangon (West)	SVR 12	2019-10-24	2019-10-24	Not Detected	0	0	2019-11-08	2019-11-18	Abbott Real Time PCR
3011901779	52	M	1	Yangon (West)	SVR 12	2019-10-24	2019-10-24	Not Detected	0	0	2019-11-08	2019-11-18	Abbott Real Time PCR
3011901780	34	M	1	Yangon (West)	Confirmation	2019-10-24	2019-10-24	Not Detected	0	0	2019-11-08	2019-11-18	Abbott Real Time PCR
3011901781	57	F	1	Yangon (West)	Confirmation	2019-10-24	2019-10-24	Detected	281667	5.45	2019-11-08	2019-11-18	Abbott Real Time PCR
3011901782	53	F	1	Yangon (West)	Confirmation	2019-10-24	2019-10-24	Detected	43258	4.64	2019-11-08	2019-11-18	Abbott Real Time PCR
3011901783	60	F	1	Yangon (West)	Confirmation	2019-10-24	2019-10-24	Detected	589571	5.77	2019-11-08	2019-11-18	Abbott Real Time PCR
3011901784	62	F	1	Yangon (West)	Confirmation	2019-10-24	2019-10-24	Detected	231825	5.37	2019-11-08	2019-11-18	Abbott Real Time PCR
3011901785	44	M	2	Yangon (East)	Confirmation	2019-10-30	2019-10-30	Not Detected	0	0	2019-11-13	2019-11-18	Abbott Real Time PCR
3011901786	70	F	2	Yangon (East)	Confirmation	2019-10-30	2019-10-30	Detected	208209	5.32	2019-11-13	2019-11-18	Abbott Real Time PCR
3011901787	68	F	2	Yangon (East)	Confirmation	2019-10-30	2019-10-30	Detected	2273664	6.36	2019-11-13	2019-11-18	Abbott Real Time PCR
3011901788	41	F	2	Yangon (East)	Confirmation	2019-10-30	2019-10-30	Detected	987	2.99	2019-11-13	2019-11-18	Abbott Real Time PCR
3011901789	59	M	2	Yangon (East)	Confirmation	2019-10-30	2019-10-30	Detected	750802	5.88	2019-11-13	2019-11-18	Abbott Real Time PCR
3011901790	74	F	2	Yangon (East)	Confirmation	2019-10-30	2019-10-30	Detected	995435	6	2019-11-13	2019-11-18	Abbott Real Time PCR
3011901791	53	M	2	Yangon (East)	Confirmation	2019-10-30	2019-10-30	Detected	1440168	6.16	2019-11-13	2019-11-18	Abbott Real Time PCR
3011901792	37	F	2	Yangon (East)	Confirmation	2019-10-30	2019-10-30	Detected	735828	5.87	2019-11-13	2019-11-18	Abbott Real Time PCR
3011901793	39	M	2	Yangon (East)	Confirmation	2019-10-30	2019-10-30	Detected	30921	4.49	2019-11-13	2019-11-18	Abbott Real Time PCR
3011901794	53	F	2	Yangon (East)	Confirmation	2019-10-30	2019-10-30	Detected	92389	4.97	2019-11-13	2019-11-18	Abbott Real Time PCR
3011901795	61	F	2	Yangon (East)	Confirmation	2019-10-30	2019-10-30	Detected	730903	5.86	2019-11-13	2019-11-18	Abbott Real Time PCR
3011901796	41	M	2	Yangon (East)	Confirmation	2019-10-30	2019-10-30	Below Minimum Detectable Level	0	0	2019-11-13	2019-11-18	Abbott Real Time PCR
3011901797	57	M	2	Yangon (East)	Confirmation	2019-10-30	2019-10-30	Not Detected	0	0	2019-11-13	2019-11-18	Abbott Real Time PCR
3011901798	54	F	2	Yangon (East)	SVR 12	2019-10-30	2019-10-30	Not Detected	0	0	2019-11-13	2019-11-18	Abbott Real Time PCR
3011901799	51	F	2	Yangon (East)	SVR 12	2019-10-30	2019-10-30	Detected	2014798	6.3	2019-11-13	2019-11-18	Abbott Real Time PCR
3011901800	76	M	2	Yangon (East)	SVR 12	2019-10-30	2019-10-30	Detected	21	1.32	2019-11-13	2019-11-18	Abbott Real Time PCR
3011901802	51	M	4	Yangon (East)	SVR 12	2019-10-30	2019-10-30	Detected	81870	4.91	2019-11-13	2019-11-18	Abbott Real Time PCR
3011901809	67	M	1	Yangon (West)	SVR 12	2019-10-31	2019-10-31	Not Detected	0	0	2019-11-13	2019-11-18	Abbott Real Time PCR
3011901810	23	M	1	Yangon (West)	SVR 12	2019-10-31	2019-10-31	Not Detected	0	0	2019-11-13	2019-11-18	Abbott Real Time PCR
3011901811	45	M	1	Yangon (West)	SVR 12	2019-10-31	2019-10-31	Not Detected	0	0	2019-11-13	2019-11-18	Abbott Real Time PCR
3011901812	48	F	1	Yangon (West)	SVR 12	2019-10-31	2019-10-31	Not Detected	0	0	2019-11-13	2019-11-18	Abbott Real Time PCR
3011901813	47	M	1	Yangon (West)	SVR 12	2019-10-31	2019-10-31	Not Detected	0	0	2019-11-13	2019-11-18	Abbott Real Time PCR
3011901814	48	M	1	Yangon (West)	SVR 12	2019-10-31	2019-10-31	Not Detected	0	0	2019-11-13	2019-11-18	Abbott Real Time PCR
3011901815	54	F	1	Yangon (West)	SVR 12	2019-10-31	2019-10-31	Not Detected	0	0	2019-11-13	2019-11-18	Abbott Real Time PCR
3011901816	68	M	1	Yangon (West)	SVR 12	2019-10-31	2019-10-31	Not Detected	0	0	2019-11-13	2019-11-18	Abbott Real Time PCR
3011901817	54	F	1	Yangon (West)	SVR 12	2019-10-31	2019-10-31	Detected	68294	4.83	2019-11-13	2019-11-18	Abbott Real Time PCR
3011901818	70	M	1	Yangon (West)	SVR 12	2019-10-31	2019-10-31	Not Detected	0	0	2019-11-13	2019-11-18	Abbott Real Time PCR
3011901819	51	M	1	Yangon (West)	SVR 12	2019-10-31	2019-10-31	Not Detected	0	0	2019-11-13	2019-11-18	Abbott Real Time PCR
3011901820	75	M	1	Yangon (West)	SVR 12	2019-10-31	2019-10-31	Not Detected	0	0	2019-11-13	2019-11-18	Abbott Real Time PCR
3011901821	64	F	1	Yangon (West)	SVR 12	2019-10-31	2019-10-31	Not Detected	0	0	2019-11-13	2019-11-18	Abbott Real Time PCR
3011901822	37	F	1	Yangon (West)	SVR 12	2019-10-31	2019-10-31	Not Detected	0	0	2019-11-13	2019-11-18	Abbott Real Time PCR
3011901823	47	F	1	Yangon (West)	SVR 12	2019-10-31	2019-10-31	Not Detected	0	0	2019-11-13	2019-11-18	Abbott Real Time PCR
3011901824	65	F	1	Yangon (West)	SVR 12	2019-10-31	2019-10-31	Not Detected	0	0	2019-11-13	2019-11-18	Abbott Real Time PCR
3011901825	61	F	1	Yangon (West)	SVR 12	2019-10-31	2019-10-31	Not Detected	0	0	2019-11-13	2019-11-18	Abbott Real Time PCR
3011901826	69	F	1	Yangon (West)	SVR 12	2019-10-31	2019-10-31	Not Detected	0	0	2019-11-13	2019-11-18	Abbott Real Time PCR
3011901827	48	F	1	Yangon (West)	SVR 12	2019-10-31	2019-10-31	Not Detected	0	0	2019-11-13	2019-11-18	Abbott Real Time PCR
3011901828	72	F	1	Yangon (West)	SVR 12	2019-10-31	2019-10-31	Not Detected	0	0	2019-11-13	2019-11-18	Abbott Real Time PCR
3011901829	19	M	1	Yangon (West)	SVR 12	2019-10-31	2019-10-31	Not Detected	0	0	2019-11-13	2019-11-18	Abbott Real Time PCR
3011901830	53	M	1	Yangon (West)	SVR 12	2019-10-31	2019-10-31	Not Detected	0	0	2019-11-13	2019-11-18	Abbott Real Time PCR
3011901831	54	M	1	Yangon (West)	SVR 12	2019-10-31	2019-10-31	Not Detected	0	0	2019-11-13	2019-11-18	Abbott Real Time PCR
3011901832	50	F	1	Yangon (West)	SVR 12	2019-10-31	2019-10-31	Not Detected	0	0	2019-11-13	2019-11-18	Abbott Real Time PCR
3011901833	49	F	1	Yangon (West)	SVR 12	2019-10-31	2019-10-31	Not Detected	0	0	2019-11-13	2019-11-18	Abbott Real Time PCR
3011901834	30	F	1	Yangon (West)	SVR 12	2019-10-31	2019-10-31	Not Detected	0	0	2019-11-13	2019-11-18	Abbott Real Time PCR
3011901835	72	F	1	Yangon (West)	SVR 12	2019-10-31	2019-10-31	Not Detected	0	0	2019-11-13	2019-11-18	Abbott Real Time PCR
3011901836	47	M	1	Yangon (West)	SVR 12	2019-10-31	2019-10-31	Not Detected	0	0	2019-11-13	2019-11-18	Abbott Real Time PCR
3011901837	53	M	1	Yangon (West)	SVR 12	2019-10-31	2019-10-31	Not Detected	0	0	2019-11-25	2019-11-28	Abbott Real Time PCR
3011901838	53	F	1	Yangon (West)	Confirmation	2019-10-31	2019-10-31	Detected	2055799	6.31	2019-11-25	2019-11-28	Abbott Real Time PCR
3011901839	57	F	1	Yangon (West)	Confirmation	2019-10-31	2019-10-31	Detected	841596	5.93	2019-11-25	2019-11-28	Abbott Real Time PCR
3011901840	44	F	1	Yangon (West)	Confirmation	2019-10-31	2019-10-31	Detected	3327	3.52	2019-11-25	2019-11-28	Abbott Real Time PCR
3011901841	47	F	1	Yangon (West)	Confirmation	2019-10-31	2019-10-31	Not Detected	0	0	2019-11-25	2019-11-28	Abbott Real Time PCR
3011901842	48	F	1	Yangon (West)	Confirmation	2019-10-31	2019-10-31	Detected	14	1.14	2019-11-25	2019-11-28	Abbott Real Time PCR
3011901843	44	F	1	Yangon (West)	Confirmation	2019-10-31	2019-10-31	Detected	182042	5.26	2019-11-25	2019-11-28	Abbott Real Time PCR
3011901844	59	F	1	Yangon (West)	Confirmation	2019-10-31	2019-10-31	Detected	77588	4.89	2019-11-25	2019-11-28	Abbott Real Time PCR
3011901845	46	F	1	Yangon (West)	SVR 12	2019-10-31	2019-10-31	Not Detected	0	0	2019-11-25	2019-11-28	Abbott Real Time PCR
3011901846	44	M	1	Yangon (West)	SVR 12	2019-10-31	2019-10-31	Below Minimum Detectable Level	0	0	2019-11-25	2019-11-28	Abbott Real Time PCR
3011901847	60	M	1	Yangon (West)	SVR 12	2019-10-31	2019-10-31	Below Minimum Detectable Level	0	0	2019-11-25	2019-11-28	Abbott Real Time PCR
3011901848	33	M	3	Yangon (North)	Confirmation	2019-11-04	2019-11-04	Detected	1905	3.28	2019-11-25	2019-11-28	Abbott Real Time PCR
3011901849	66	M	3	Yangon (North)	Confirmation	2019-11-04	2019-11-04	Detected	13031132	7.11	2019-11-25	2019-11-28	Abbott Real Time PCR
3011901851	59	M	5	Yangon (East)	SVR 12	2019-11-05	2019-11-05	Below Minimum Detectable Level	0	0	2019-11-25	2019-11-28	Abbott Real Time PCR
3011901852	52	M	3	Yangon (North)	SVR 12	2019-11-04	2019-11-04	Not Detected	0	0	2019-11-25	2019-11-28	Abbott Real Time PCR
3011901853	61	M	2	Yangon (East)	Confirmation	2019-11-06	2019-11-06	Detected	1440168	6.16	2019-11-25	2019-11-28	Abbott Real Time PCR
3011901854	46	M	2	Yangon (East)	SVR 12	2019-11-06	2019-11-06	Detected	26	1.42	2019-11-25	2019-11-28	Abbott Real Time PCR
3011901855	36	F	2	Yangon (East)	SVR 12	2019-11-06	2019-11-06	Detected	13	1.11	2019-11-25	2019-11-28	Abbott Real Time PCR
3011901856	45	F	2	Yangon (East)	Confirmation	2019-11-06	2019-11-06	Detected	1234061	6.09	2019-11-25	2019-11-28	Abbott Real Time PCR
3011901857	52	F	2	Yangon (East)	Confirmation	2019-11-06	2019-11-06	Detected	1658276	6.22	2019-11-25	2019-11-28	Abbott Real Time PCR
3011901858	27	M	2	Yangon (East)	SVR 12	2019-11-06	2019-11-06	Below Minimum Detectable Level	0	0	2019-11-25	2019-11-28	Abbott Real Time PCR
3011901859	61	M	4	Yangon (East)	SVR 12	2019-11-07	2019-11-07	Not Detected	0	0	2019-11-25	2019-11-28	Abbott Real Time PCR
3011901860	41	M	4	Yangon (East)	SVR 12	2019-11-07	2019-11-07	Not Detected	0	0	2019-11-25	2019-11-28	Abbott Real Time PCR
3011901861	51	F	4	Yangon (East)	SVR 12	2019-11-07	2019-11-07	Not Detected	0	0	2019-11-25	2019-11-28	Abbott Real Time PCR
3011901862	26	F	4	Yangon (East)	SVR 12	2019-11-07	2019-11-07	Not Detected	0	0	2019-11-25	2019-11-28	Abbott Real Time PCR
3011901863	33	F	4	Yangon (East)	SVR 12	2019-11-07	2019-11-07	Not Detected	0	0	2019-11-25	2019-11-28	Abbott Real Time PCR
3011901864	33	M	1	Yangon (West)	Confirmation	2019-11-07	2019-11-07	Detected	2531560	6.4	2019-11-25	2019-11-28	Abbott Real Time PCR
3011901865	35	M	1	Yangon (West)	Confirmation	2019-11-07	2019-11-07	Detected	716326	5.86	2019-11-25	2019-11-28	Abbott Real Time PCR
3011901866	64	M	1	Yangon (West)	SVR 12	2019-11-07	2019-11-07	Detected	19	1.28	2019-11-25	2019-11-28	Abbott Real Time PCR
3011901867	36	F	1	Yangon (West)	Confirmation	2019-11-07	2019-11-07	Detected	7298	3.86	2019-11-25	2019-11-28	Abbott Real Time PCR
3011901868	45	M	1	Yangon (West)	Confirmation	2019-11-07	2019-11-07	Detected	11836	4.07	2019-11-25	2019-11-28	Abbott Real Time PCR
3011901869	51	M	1	Yangon (West)	Confirmation	2019-11-07	2019-11-07	Detected	301231	5.48	2019-11-25	2019-11-28	Abbott Real Time PCR
3011901870	62	F	1	Yangon (West)	Confirmation	2019-11-07	2019-11-07	Detected	2464465	6.39	2019-11-25	2019-11-28	Abbott Real Time PCR
3011901871	29	M	1	Yangon (West)	Confirmation	2019-11-07	2019-11-07	Detected	6183939	6.79	2019-11-25	2019-11-28	Abbott Real Time PCR
3011901872	48	M	1	Yangon (West)	Confirmation	2019-11-07	2019-11-07	Detected	3055248	6.49	2019-11-25	2019-11-28	Abbott Real Time PCR
3011901873	56	M	1	Yangon (West)	Confirmation	2019-11-07	2019-11-07	Detected	745777	5.87	2019-11-25	2019-11-28	Abbott Real Time PCR
3011901874	20	F	1	Yangon (West)	Confirmation	2019-11-07	2019-11-07	Detected	4845	3.69	2019-11-25	2019-11-28	Abbott Real Time PCR
3011901875	20	F	1	Yangon (West)	Confirmation	2019-11-07	2019-11-07	Detected	45	1.65	2019-11-25	2019-11-28	Abbott Real Time PCR
3011901876	66	F	1	Yangon (West)	Confirmation	2019-11-07	2019-11-07	Detected	185747	5.27	2019-11-25	2019-11-28	Abbott Real Time PCR
3011901877	27	F	1	Yangon (West)	Confirmation	2019-11-07	2019-11-07	Detected	16448	4.22	2019-11-25	2019-11-28	Abbott Real Time PCR
3011901878	32	M	1	Yangon (West)	Confirmation	2019-11-07	2019-11-07	Detected	2514617	6.4	2019-11-25	2019-11-28	Abbott Real Time PCR
3011901879	39	M	1	Yangon (West)	Confirmation	2019-11-07	2019-11-07	Detected	249598	5.4	2019-11-25	2019-11-28	Abbott Real Time PCR
3011901880	64	F	1	Yangon (West)	Confirmation	2019-11-07	2019-11-07	Detected	335399	5.53	2019-11-25	2019-11-28	Abbott Real Time PCR
3011901881	72	M	1	Yangon (West)	Confirmation	2019-11-07	2019-11-07	Detected	59311	4.77	2019-11-25	2019-11-28	Abbott Real Time PCR
3011901882	43	F	1	Yangon (West)	Confirmation	2019-11-07	2019-11-07	Detected	317856	5.5	2019-11-25	2019-11-28	Abbott Real Time PCR
3011901883	63	F	1	Yangon (West)	Confirmation	2019-11-07	2019-11-07	Not Detected	0	0	2019-12-04	2019-12-05	Abbott Real Time PCR
3011901884	37	F	1	Yangon (West)	Confirmation	2019-11-07	2019-11-07	Detected	1794770	6.25	2019-12-04	2019-12-05	Abbott Real Time PCR
3011901885	58	F	1	Yangon (West)	Confirmation	2019-11-07	2019-11-07	Detected	1474	3.17	2019-12-04	2019-12-05	Abbott Real Time PCR
3011901886	36	F	1	Yangon (West)	Confirmation	2019-11-07	2019-11-07	Detected	125230	5.1	2019-12-04	2019-12-05	Abbott Real Time PCR
3011901887	32	F	1	Yangon (West)	Confirmation	2019-11-07	2019-11-07	Detected	544216	5.74	2019-12-04	2019-12-05	Abbott Real Time PCR
3011901888	40	F	1	Yangon (West)	Confirmation	2019-11-07	2019-11-07	Detected	362269	5.56	2019-12-04	2019-12-05	Abbott Real Time PCR
3011901889	30	M	1	Yangon (West)	Confirmation	2019-11-07	2019-11-07	Detected	13401	4.13	2019-12-04	2019-12-05	Abbott Real Time PCR
3011901890	62	M	1	Yangon (West)	Confirmation	2019-11-07	2019-11-07	Detected	5639980	6.75	2019-12-04	2019-12-05	Abbott Real Time PCR
3011901891	34	F	1	Yangon (West)	Confirmation	2019-11-07	2019-11-07	Detected	246194	5.39	2019-12-04	2019-12-05	Abbott Real Time PCR
3011901893	44	F	1	Yangon (West)	Confirmation	2019-11-07	2019-11-07	Detected	1770181	6.25	2019-12-04	2019-12-05	Abbott Real Time PCR
3011901894	52	F	2	Yangon (East)	SVR 12	2019-11-13	2019-11-13	Not Detected	0	0	2019-12-04	2019-12-05	Abbott Real Time PCR
3011901895	49	M	4	Yangon (East)	Confirmation	2019-11-14	2019-11-14	Detected	3338969	6.52	2019-12-04	2019-12-05	Abbott Real Time PCR
3011901896	35	F	4	Yangon (East)	SVR 12	2019-11-14	2019-11-14	Not Detected	0	0	2019-12-04	2019-12-05	Abbott Real Time PCR
3011901897	24	M	4	Yangon (East)	SVR 12	2019-11-14	2019-11-14	Detected	3456132	6.54	2019-12-04	2019-12-05	Abbott Real Time PCR
3011901898	56	F	1	Yangon (West)	SVR 12	2019-11-14	2019-11-14	Not Detected	0	0	2019-12-04	2019-12-05	Abbott Real Time PCR
3011901899	50	M	1	Yangon (West)	SVR 12	2019-11-14	2019-11-14	Not Detected	0	0	2019-12-06	2019-12-09	Abbott Real Time PCR
3011901900	42	M	1	Yangon (West)	SVR 12	2019-11-14	2019-11-14	Not Detected	0	0	2019-12-06	2019-12-09	Abbott Real Time PCR
3011901901	60	F	1	Yangon (West)	SVR 12	2019-11-14	2019-11-14	Not Detected	0	0	2019-12-06	2019-12-09	Abbott Real Time PCR
3011901902	48	F	1	Yangon (West)	SVR 12	2019-11-14	2019-11-14	Not Detected	0	0	2019-12-06	2019-12-09	Abbott Real Time PCR
3011901903	75	F	1	Yangon (West)	SVR 12	2019-11-14	2019-11-14	Not Detected	0	0	2019-12-06	2019-12-09	Abbott Real Time PCR
3011901904	57	F	1	Yangon (West)	SVR 12	2019-11-14	2019-11-14	Not Detected	0	0	2019-12-06	2019-12-09	Abbott Real Time PCR
3011901905	47	F	1	Yangon (West)	SVR 12	2019-11-14	2019-11-14	Not Detected	0	0	2019-12-06	2019-12-09	Abbott Real Time PCR
3011901906	67	M	1	Yangon (West)	SVR 12	2019-11-14	2019-11-14	Not Detected	0	0	2019-12-06	2019-12-09	Abbott Real Time PCR
3011901907	59	F	1	Yangon (West)	SVR 12	2019-11-14	2019-11-14	Not Detected	0	0	2019-12-06	2019-12-09	Abbott Real Time PCR
3011901908	49	M	1	Yangon (West)	Confirmation	2019-11-14	2019-11-14	Detected	4148	3.62	2019-12-06	2019-12-09	Abbott Real Time PCR
3011901909	65	M	1	Yangon (West)	Confirmation	2019-11-14	2019-11-14	Detected	257	2.41	2019-12-06	2019-12-09	Abbott Real Time PCR
3011901910	17	M	1	Yangon (West)	Confirmation	2019-11-14	2019-11-14	Detected	8384	3.92	2019-12-06	2019-12-09	Abbott Real Time PCR
3011901911	47	F	1	Yangon (West)	SVR 12	2019-11-14	2019-11-14	Detected	181	2.26	2019-12-06	2019-12-09	Abbott Real Time PCR
3011901912	63	F	1	Yangon (West)	SVR 12	2019-11-14	2019-11-14	Not Detected	0	0	2019-12-06	2019-12-09	Abbott Real Time PCR
3011901913	29	F	1	Yangon (West)	SVR 12	2019-11-14	2019-11-14	Not Detected	0	0	2019-12-06	2019-12-09	Abbott Real Time PCR
3011901914	59	F	1	Yangon (West)	SVR 12	2019-11-14	2019-11-14	Not Detected	0	0	2019-12-06	2019-12-09	Abbott Real Time PCR
3011901915	50	M	4	Yangon (East)	SVR 12	2019-11-15	2019-11-15	Not Detected	0	0	2019-12-06	2019-12-09	Abbott Real Time PCR
3011901916	37	M	3	Yangon (North)	SVR 12	2019-11-18	2019-11-18	Not Detected	0	0	2019-12-06	2019-12-09	Abbott Real Time PCR
3011901917	30	M	3	Yangon (North)	Confirmation	2019-11-18	2019-11-18	Detected	1652196	6.22	2019-12-06	2019-12-09	Abbott Real Time PCR
3011901918	40	F	2	Yangon (East)	SVR 12	2019-11-20	2019-11-20	Not Detected	0	0	2019-12-06	2019-12-09	Abbott Real Time PCR
3011901919	40	F	2	Yangon (East)	SVR 12	2019-11-20	2019-11-20	Not Detected	0	0	2019-12-06	2019-12-09	Abbott Real Time PCR
3011901920	50	M	2	Yangon (East)	SVR 12	2019-11-20	2019-11-20	Not Detected	0	0	2019-12-06	2019-12-09	Abbott Real Time PCR
3011901921	37	M	2	Yangon (East)	SVR 12	2019-11-20	2019-11-20	Not Detected	0	0	2019-12-06	2019-12-09	Abbott Real Time PCR
3011901922	49	M	2	Yangon (East)	SVR 12	2019-11-20	2019-11-20	Not Detected	0	0	2019-12-06	2019-12-09	Abbott Real Time PCR
3011901923	59	F	2	Yangon (East)	Confirmation	2019-11-20	2019-11-20	Detected	1500111	6.18	2019-12-06	2019-12-09	Abbott Real Time PCR
3011901924	47	M	4	Yangon (East)	SVR 12	2019-11-22	2019-11-22	Not Detected	0	0	2019-12-06	2019-12-09	Abbott Real Time PCR
3011901925	35	F	4	Yangon (East)	Confirmation	2019-11-22	2019-11-22	Not Detected	0	0	2019-12-06	2019-12-09	Abbott Real Time PCR
3011901926	28	M	4	Yangon (East)	Confirmation	2019-11-22	2019-11-22	Detected	3095001	6.49	2019-12-06	2019-12-09	Abbott Real Time PCR
3011901927	41	M	3	Yangon (North)	Confirmation	2019-11-25	2019-11-25	Detected	1857748	6.27	2019-12-06	2019-12-09	Abbott Real Time PCR
3011901928	23	M	3	Yangon (North)	SVR 12	2019-11-25	2019-11-25	Not Detected	0	0	2019-12-06	2019-12-09	Abbott Real Time PCR
3011901929	30	M	5	Yangon (East)	SVR 12	2019-11-26	2019-11-26	Not Detected	0	0	2019-12-06	2019-12-09	Abbott Real Time PCR
3011901930	44	F	5	Yangon (East)	SVR 12	2019-11-26	2019-11-26	Not Detected	0	0	2019-12-06	2019-12-09	Abbott Real Time PCR
3011901933	32	F	2	Yangon (East)	Confirmation	2019-11-27	2019-11-27	Detected	497540	5.7	2019-12-06	2019-12-09	Abbott Real Time PCR
3011901935	44	M	2	Yangon (East)	Confirmation	2019-11-27	2019-11-27	Detected	1366	3.14	2019-12-06	2019-12-09	Abbott Real Time PCR
3011901936	47	M	4	Yangon (East)	SVR 12	2019-11-28	2019-11-28	Not Detected	0	0	2019-12-06	2019-12-09	Abbott Real Time PCR
3011901937	23	F	4	Yangon (East)	SVR 12	2019-11-28	2019-11-28	Not Detected	0	0	2019-12-06	2019-12-09	Abbott Real Time PCR
3011901938	50	M	4	Yangon (East)	SVR 12	2019-11-28	2019-11-28	Not Detected	0	0	2019-12-06	2019-12-09	Abbott Real Time PCR
3011901941	45	M	4	Yangon (East)	SVR 12	2019-11-28	2019-11-28	Not Detected	0	0	2019-12-06	2019-12-09	Abbott Real Time PCR
3011901948	47	F	1	Yangon (West)	Confirmation	2019-11-28	2019-11-28	Detected	85105	4.93	2019-12-06	2019-12-09	Abbott Real Time PCR
3011901949	50	M	1	Yangon (West)	Confirmation	2019-11-28	2019-11-28	Detected	71625	4.86	2019-12-06	2019-12-09	Abbott Real Time PCR
3011901950	53	M	1	Yangon (West)	Confirmation	2019-11-28	2019-11-28	Detected	1585215	6.2	2019-12-06	2019-12-09	Abbott Real Time PCR
3011901951	58	F	1	Yangon (West)	Confirmation	2019-11-28	2019-11-28	Not Detected	0	0	2019-12-06	2019-12-09	Abbott Real Time PCR
3011901952	56	F	1	Yangon (West)	Confirmation	2019-11-28	2019-11-28	Detected	2569092	6.41	2019-12-06	2019-12-09	Abbott Real Time PCR
3011901953	64	F	1	Yangon (West)	Confirmation	2019-11-28	2019-11-28	Detected	229785	5.36	2019-12-06	2019-12-09	Abbott Real Time PCR
3011901954	59	F	1	Yangon (West)	Confirmation	2019-11-28	2019-11-28	Detected	1047979	6.02	2019-12-06	2019-12-09	Abbott Real Time PCR
3011901955	29	M	1	Yangon (West)	Confirmation	2019-11-28	2019-11-28	Not Detected	0	0	2019-12-06	2019-12-09	Abbott Real Time PCR
3011901956	32	F	1	Yangon (West)	Confirmation	2019-11-28	2019-11-28	Detected	17178	4.23	2019-12-06	2019-12-09	Abbott Real Time PCR
3011901957	55	F	1	Yangon (West)	Confirmation	2019-11-28	2019-11-28	Detected	212995	5.33	2019-12-06	2019-12-09	Abbott Real Time PCR
3011901958	70	F	1	Yangon (West)	Confirmation	2019-11-28	2019-11-28	Detected	189428	5.28	2019-12-06	2019-12-09	Abbott Real Time PCR
3011901959	58	F	1	Yangon (West)	Confirmation	2019-11-28	2019-11-28	Detected	2332606	6.37	2019-12-06	2019-12-09	Abbott Real Time PCR
3011901960	52	F	1	Yangon (West)	Confirmation	2019-11-28	2019-11-28	Detected	1429401	6.16	2019-12-06	2019-12-09	Abbott Real Time PCR
3011901961	42	M	1	Yangon (West)	Confirmation	2019-11-28	2019-11-28	Detected	2207378	6.34	2019-12-06	2019-12-09	Abbott Real Time PCR
3011901962	64	M	1	Yangon (West)	Confirmation	2019-11-28	2019-11-28	Detected	1596187	6.2	2019-12-06	2019-12-09	Abbott Real Time PCR
3011901963	56	F	1	Yangon (West)	Confirmation	2019-11-28	2019-11-28	Detected	2586874	6.41	2019-12-06	2019-12-09	Abbott Real Time PCR
3011901964	53	F	1	Yangon (West)	Confirmation	2019-11-28	2019-11-28	Detected	1271244	6.1	2019-12-06	2019-12-09	Abbott Real Time PCR
3011901965	65	M	1	Yangon (West)	Confirmation	2019-11-28	2019-11-28	Detected	81094	4.91	2019-12-06	2019-12-09	Abbott Real Time PCR
3011901966	36	F	1	Yangon (West)	Confirmation	2019-11-28	2019-11-28	Detected	2365008	6.37	2019-12-06	2019-12-09	Abbott Real Time PCR
3011901968	65	F	1	Yangon (West)	SVR 12	2019-11-28	2019-11-28	Not Detected	0	0	2019-12-06	2019-12-09	Abbott Real Time PCR
3011901969	33	F	1	Yangon (West)	SVR 12	2019-11-28	2019-11-28	Not Detected	0	0	2019-12-06	2019-12-09	Abbott Real Time PCR
3011901970	43	F	1	Yangon (West)	SVR 12	2019-11-28	2019-11-28	Not Detected	0	0	2019-12-06	2019-12-09	Abbott Real Time PCR
3011901971	47	F	1	Yangon (West)	SVR 12	2019-11-28	2019-11-28	Not Detected	0	0	2019-12-06	2019-12-09	Abbott Real Time PCR
3011901972	46	F	1	Yangon (West)	Confirmation	2019-11-28	2019-11-28	Detected	10170	4.01	2019-12-06	2019-12-09	Abbott Real Time PCR
3011901973	44	F	1	Yangon (West)	Confirmation	2019-11-28	2019-11-28	Not Detected	0	0	2019-12-06	2019-12-09	Abbott Real Time PCR
3011901975	70	F	1	Yangon (West)	Confirmation	2019-11-28	2019-11-28	Detected	1531476	6.19	2019-12-06	2019-12-09	Abbott Real Time PCR
3011901976	52	M	1	Yangon (West)	SVR 12	2019-11-28	2019-11-28	Not Detected	0	0	2019-12-06	2019-12-09	Abbott Real Time PCR
3011901977	50	F	1	Yangon (West)	SVR 12	2019-11-28	2019-11-28	Not Detected	0	0	2019-12-06	2019-12-09	Abbott Real Time PCR
3011901978	36	M	1	Yangon (West)	SVR 12	2019-11-28	2019-11-28	Not Detected	0	0	2019-12-06	2019-12-09	Abbott Real Time PCR
3011901979	51	M	1	Yangon (West)	SVR 12	2019-11-28	2019-11-28	Not Detected	0	0	2019-12-06	2019-12-09	Abbott Real Time PCR
3011901980	65	M	1	Yangon (West)	SVR 12	2019-11-28	2019-11-28	Not Detected	0	0	2019-12-06	2019-12-09	Abbott Real Time PCR
3011901981	37	F	1	Yangon (West)	Confirmation	2019-11-28	2019-11-28	Detected	1531476	6.19	2019-12-11	2019-12-12	Abbott Real Time PCR
3011901982	50	M	1	Yangon (West)	Confirmation	2019-11-28	2019-11-28	Detected	1489799	6.17	2019-12-11	2019-12-12	Abbott Real Time PCR
3011901983	43	F	1	Yangon (West)	Confirmation	2019-11-28	2019-11-28	Detected	14862	4.17	2019-12-11	2019-12-12	Abbott Real Time PCR
3011901984	65	F	1	Yangon (West)	Confirmation	2019-11-28	2019-11-28	Detected	30663	4.49	2019-12-11	2019-12-12	Abbott Real Time PCR
3011901985	61	F	1	Yangon (West)	Confirmation	2019-11-28	2019-11-28	Detected	4879441	6.69	2019-12-11	2019-12-12	Abbott Real Time PCR
3011901986	38	F	1	Yangon (West)	Confirmation	2019-11-28	2019-11-28	Detected	103951	5.02	2019-12-11	2019-12-12	Abbott Real Time PCR
3011901987	38	M	1	Yangon (West)	Confirmation	2019-11-28	2019-11-28	Detected	28422	4.45	2019-12-11	2019-12-12	Abbott Real Time PCR
3011901988	53	F	1	Yangon (West)	Confirmation	2019-11-28	2019-11-28	Detected	919255	5.96	2019-12-11	2019-12-12	Abbott Real Time PCR
3011901989	50	F	1	Yangon (West)	Confirmation	2019-11-28	2019-11-28	Detected	30242	4.48	2019-12-11	2019-12-12	Abbott Real Time PCR
3011901990	31	M	3	Yangon (North)	Confirmation	2019-12-02	2019-12-02	Detected	9793211	6.99	2019-12-11	2019-12-12	Abbott Real Time PCR
3011901991	48	M	3	Yangon (North)	Confirmation	2019-12-02	2019-12-02	Detected	3225777	6.51	2019-12-11	2019-12-12	Abbott Real Time PCR
3011901992	50	M	5	Yangon (East)	Confirmation	2019-12-03	2019-12-03	Not Detected	0	0	2019-12-11	2019-12-12	Abbott Real Time PCR
3011901994	27	M	2	Yangon (East)	Confirmation	2019-12-04	2019-12-04	Not Detected	0	0	2019-12-11	2019-12-12	Abbott Real Time PCR
3011901995	58	M	2	Yangon (East)	SVR 12	2019-12-04	2019-12-04	Not Detected	0	0	2019-12-11	2019-12-12	Abbott Real Time PCR
3011901996	45	F	2	Yangon (East)	SVR 12	2019-12-04	2019-12-04	Detected	571137	5.76	2019-12-11	2019-12-12	Abbott Real Time PCR
3011901997	44	F	2	Yangon (East)	SVR 12	2019-12-04	2019-12-04	Not Detected	0	0	2019-12-11	2019-12-12	Abbott Real Time PCR
3011901998	46	M	2	Yangon (East)	SVR 12	2019-12-04	2019-12-04	Not Detected	0	0	2019-12-11	2019-12-12	Abbott Real Time PCR
3011901999	58	F	2	Yangon (East)	SVR 12	2019-12-04	2019-12-04	Not Detected	0	0	2019-12-11	2019-12-12	Abbott Real Time PCR
3011902000	19	F	2	Yangon (East)	SVR 12	2019-12-04	2019-12-04	Not Detected	0	0	2019-12-11	2019-12-12	Abbott Real Time PCR
3011902001	54	M	2	Yangon (East)	Other	2019-12-04	2019-12-04	Not Detected	0	0	2019-12-11	2019-12-12	Abbott Real Time PCR
3011902002	32	M	2	Yangon (East)	Confirmation	2019-12-04	2019-12-04	Detected	2365008	6.37	2019-12-11	2019-12-12	Abbott Real Time PCR
3011902003	34	M	2	Yangon (East)	SVR 12	2019-12-04	2019-12-04	Not Detected	0	0	2019-12-11	2019-12-12	Abbott Real Time PCR
3011902005	42	F	2	Yangon (East)	SVR 12	2019-12-04	2019-12-04	Not Detected	0	0	2019-12-11	2019-12-12	Abbott Real Time PCR
3011902006	59	F	2	Yangon (East)	SVR 12	2019-12-04	2019-12-04	Not Detected	0	0	2019-12-11	2019-12-12	Abbott Real Time PCR
3011902007	37	F	2	Yangon (East)	Confirmation	2019-12-04	2019-12-04	Detected	52513	4.72	2019-12-11	2019-12-12	Abbott Real Time PCR
3011902008	33	F	2	Yangon (East)	SVR 12	2019-12-04	2019-12-04	Not Detected	0	0	2019-12-11	2019-12-12	Abbott Real Time PCR
3011902009	53	F	2	Yangon (East)	SVR 12	2019-12-04	2019-12-04	Not Detected	0	0	2019-12-11	2019-12-12	Abbott Real Time PCR
3011902010	73	M	2	Yangon (East)	SVR 12	2019-12-04	2019-12-04	Not Detected	0	0	2019-12-11	2019-12-12	Abbott Real Time PCR
3011902011	51	M	2	Yangon (East)	SVR 12	2019-12-04	2019-12-04	Not Detected	0	0	2019-12-11	2019-12-12	Abbott Real Time PCR
3011902012	58	M	4	Yangon (East)	SVR 12	2019-12-05	2019-12-05	Not Detected	0	0	2019-12-11	2019-12-12	Abbott Real Time PCR
3011902013	50	M	4	Yangon (East)	SVR 12	2019-12-05	2019-12-05	Not Detected	0	0	2019-12-11	2019-12-12	Abbott Real Time PCR
3011902014	45	M	4	Yangon (East)	Confirmation	2019-12-05	2019-12-05	Not Detected	0	0	2019-12-11	2019-12-12	Abbott Real Time PCR
3011902015	54	F	4	Yangon (East)	Confirmation	2019-12-05	2019-12-05	Detected	215954	5.33	2019-12-11	2019-12-12	Abbott Real Time PCR
3011902016	52	F	4	Yangon (East)	SVR 12	2019-12-05	2019-12-05	Not Detected	0	0	2019-12-11	2019-12-12	Abbott Real Time PCR
3011902017	30	M	1	Yangon (West)	Confirmation	2019-12-05	2019-12-05	Detected	2868859	6.46	2019-12-11	2019-12-12	Abbott Real Time PCR
3011902018	63	F	1	Yangon (West)	Confirmation	2019-12-05	2019-12-05	Detected	126097	5.1	2019-12-11	2019-12-12	Abbott Real Time PCR
3011902019	45	M	1	Yangon (West)	Confirmation	2019-12-05	2019-12-05	Detected	1306807	6.12	2019-12-11	2019-12-12	Abbott Real Time PCR
3011902020	43	F	1	Yangon (West)	Confirmation	2019-12-05	2019-12-05	Not Detected	0	0	2019-12-11	2019-12-12	Abbott Real Time PCR
3011902021	59	F	1	Yangon (West)	Confirmation	2019-12-05	2019-12-05	Detected	2464939	6.39	2019-12-11	2019-12-12	Abbott Real Time PCR
3011902022	72	F	1	Yangon (West)	Confirmation	2019-12-05	2019-12-05	Not Detected	0	0	2019-12-11	2019-12-12	Abbott Real Time PCR
3011902023	40	M	1	Yangon (West)	Confirmation	2019-12-05	2019-12-05	Detected	72121	4.86	2019-12-11	2019-12-12	Abbott Real Time PCR
3011902024	57	F	1	Yangon (West)	Confirmation	2019-12-05	2019-12-05	Detected	52876	4.72	2019-12-11	2019-12-12	Abbott Real Time PCR
3011902025	52	M	1	Yangon (West)	Confirmation	2019-12-05	2019-12-05	Detected	863924	5.94	2019-12-11	2019-12-12	Abbott Real Time PCR
3011902026	75	M	1	Yangon (West)	Confirmation	2019-12-05	2019-12-05	Detected	3967365	6.6	2019-12-11	2019-12-12	Abbott Real Time PCR
3011902027	53	F	1	Yangon (West)	Confirmation	2019-12-05	2019-12-05	Detected	190739	5.28	2019-12-11	2019-12-12	Abbott Real Time PCR
3011902028	62	F	1	Yangon (West)	Confirmation	2019-12-05	2019-12-05	Detected	154020	5.19	2019-12-18	2019-12-19	Abbott Real Time PCR
3011902029	67	F	1	Yangon (West)	Confirmation	2019-12-05	2019-12-05	Not Detected	0	0	2019-12-18	2019-12-19	Abbott Real Time PCR
3011902030	59	M	1	Yangon (West)	Other	2019-12-05	2019-12-05	Not Detected	0	0	2019-12-18	2019-12-19	Abbott Real Time PCR
3011902031	23	M	1	Yangon (West)	SVR 12	2019-12-05	2019-12-05	Not Detected	0	0	2019-12-18	2019-12-19	Abbott Real Time PCR
3011902032	58	F	1	Yangon (West)	SVR 12	2019-12-05	2019-12-05	Not Detected	0	0	2019-12-18	2019-12-19	Abbott Real Time PCR
3011902033	51	F	1	Yangon (West)	SVR 12	2019-12-05	2019-12-05	Not Detected	0	0	2019-12-18	2019-12-19	Abbott Real Time PCR
3011902034	58	F	1	Yangon (West)	SVR 12	2019-12-05	2019-12-05	Not Detected	0	0	2019-12-18	2019-12-19	Abbott Real Time PCR
3011902035	63	F	1	Yangon (West)	SVR 12	2019-12-05	2019-12-05	Not Detected	0	0	2019-12-18	2019-12-19	Abbott Real Time PCR
3011902036	52	M	1	Yangon (West)	SVR 12	2019-12-05	2019-12-05	Not Detected	0	0	2019-12-18	2019-12-19	Abbott Real Time PCR
3011902037	51	F	1	Yangon (West)	SVR 12	2019-12-05	2019-12-05	Not Detected	0	0	2019-12-18	2019-12-19	Abbott Real Time PCR
3011902038	49	F	1	Yangon (West)	SVR 12	2019-12-05	2019-12-05	Not Detected	0	0	2019-12-18	2019-12-19	Abbott Real Time PCR
3011902039	49	F	3	Yangon (North)	SVR 12	2019-12-09	2019-12-09	Not Detected	0	0	2019-12-18	2019-12-19	Abbott Real Time PCR
3011902040	26	M	3	Yangon (North)	Confirmation	2019-12-09	2019-12-09	Detected	390825	5.59	2019-12-18	2019-12-19	Abbott Real Time PCR
3011902041	40	M	3	Yangon (North)	Confirmation	2019-12-09	2019-12-09	Detected	229785	5.36	2019-12-18	2019-12-19	Abbott Real Time PCR
3011902042	39	M	3	Yangon (North)	SVR 12	2019-12-09	2019-12-09	Not Detected	0	0	2019-12-18	2019-12-19	Abbott Real Time PCR
3011902043	36	M	5	Yangon (East)	SVR 12	2019-12-10	2019-12-10	Not Detected	0	0	2019-12-18	2019-12-19	Abbott Real Time PCR
3011902044	48	M	4	Yangon (East)	Confirmation	2019-12-11	2019-12-11	Detected	1936245	6.29	2019-12-18	2019-12-19	Abbott Real Time PCR
3011902045	55	F	2	Yangon (East)	Confirmation	2019-12-11	2019-12-11	Detected	2088872	6.32	2019-12-18	2019-12-19	Abbott Real Time PCR
3011902046	58	F	2	Yangon (East)	Confirmation	2019-12-11	2019-12-11	Detected	232977	5.37	2019-12-18	2019-12-19	Abbott Real Time PCR
3011902047	66	M	2	Yangon (East)	SVR 12	2019-12-11	2019-12-11	Not Detected	0	0	2019-12-18	2019-12-19	Abbott Real Time PCR
3011902049	54	F	2	Yangon (East)	SVR 12	2019-12-11	2019-12-11	Not Detected	0	0	2019-12-18	2019-12-19	Abbott Real Time PCR
3011902050	64	F	2	Yangon (East)	SVR 12	2019-12-11	2019-12-11	Not Detected	0	0	2019-12-18	2019-12-19	Abbott Real Time PCR
3011902051	50	F	2	Yangon (East)	SVR 12	2019-12-11	2019-12-11	Not Detected	0	0	2019-12-18	2019-12-19	Abbott Real Time PCR
3011902052	50	M	2	Yangon (East)	SVR 12	2019-12-11	2019-12-11	Not Detected	0	0	2019-12-18	2019-12-19	Abbott Real Time PCR
3011902053	65	M	2	Yangon (East)	SVR 12	2019-12-11	2019-12-11	Not Detected	0	0	2019-12-18	2019-12-19	Abbott Real Time PCR
3011902054	20	F	2	Yangon (East)	SVR 12	2019-12-11	2019-12-11	Not Detected	0	0	2019-12-18	2019-12-19	Abbott Real Time PCR
3011902055	43	M	2	Yangon (East)	SVR 12	2019-12-11	2019-12-11	Not Detected	0	0	2019-12-18	2019-12-19	Abbott Real Time PCR
3011902056	69	F	2	Yangon (East)	SVR 12	2019-12-11	2019-12-11	Not Detected	0	0	2019-12-18	2019-12-19	Abbott Real Time PCR
3011902057	45	F	2	Yangon (East)	SVR 12	2019-12-11	2019-12-11	Not Detected	0	0	2019-12-18	2019-12-19	Abbott Real Time PCR
3011902058	48	M	1	Yangon (West)	Confirmation	2019-12-12	2019-12-12	Detected	10348797	7.01	2019-12-18	2019-12-19	Abbott Real Time PCR
3011902059	53	F	1	Yangon (West)	SVR 12	2019-12-12	2019-12-12	Not Detected	0	0	2019-12-18	2019-12-19	Abbott Real Time PCR
3011902060	66	M	1	Yangon (West)	Confirmation	2019-12-12	2019-12-12	Detected	189428	5.28	2019-12-18	2019-12-19	Abbott Real Time PCR
3011902061	56	M	1	Yangon (West)	SVR 12	2019-11-28	2019-11-28	Not Detected	0	0	2019-12-18	2019-12-19	Abbott Real Time PCR
3011902062	55	F	1	Yangon (West)	Confirmation	2019-12-12	2019-12-12	Detected	239494	5.38	2019-12-18	2019-12-19	Abbott Real Time PCR
3011902063	55	M	1	Yangon (West)	Confirmation	2019-12-12	2019-12-12	Not Detected	0	0	2019-12-18	2019-12-19	Abbott Real Time PCR
3011902065	63	F	1	Yangon (West)	SVR 12	2019-12-12	2019-12-12	Not Detected	0	0	2019-12-18	2019-12-19	Abbott Real Time PCR
3011902066	53	M	1	Yangon (West)	Confirmation	2019-12-12	2019-12-12	Detected	6021	3.78	2019-12-18	2019-12-19	Abbott Real Time PCR
3011902067	68	M	1	Yangon (West)	Confirmation	2019-12-12	2019-12-12	Detected	33308	4.52	2019-12-18	2019-12-19	Abbott Real Time PCR
3011902068	63	F	1	Yangon (West)	Other	2019-12-12	2019-12-12	Not Detected	0	0	2019-12-18	2019-12-19	Abbott Real Time PCR
3011902069	58	F	1	Yangon (West)	Other	2019-12-12	2019-12-12	Not Detected	0	0	2019-12-18	2019-12-19	Abbott Real Time PCR
3011902070	45	F	1	Yangon (West)	Other	2019-12-12	2019-12-12	Detected	16368	4.21	2019-12-18	2019-12-19	Abbott Real Time PCR
3011902071	58	M	1	Yangon (West)	Confirmation	2019-12-12	2019-12-12	Detected	607716	5.78	2019-12-18	2019-12-19	Abbott Real Time PCR
3011902072	31	M	4	Yangon (East)	Confirmation	2019-12-12	2019-12-12	Not Detected	0	0	2019-12-18	2019-12-19	Abbott Real Time PCR
3011902073	38	M	4	Yangon (East)	SVR 12	2019-12-12	2019-12-12	Not Detected	0	0	2019-12-18	2019-12-19	Abbott Real Time PCR
3011902074	33	M	4	Yangon (East)	Confirmation	2019-12-12	2019-12-12	Detected	261962	5.42	2019-12-18	2019-12-19	Abbott Real Time PCR
3011902075	45	M	4	Yangon (East)	SVR 12	2019-12-12	2019-12-12	Detected	1629561	6.21	2019-12-23	2019-12-27	Abbott Real Time PCR
3011902076	29	M	4	Yangon (East)	Confirmation	2019-12-12	2019-12-12	Detected	11476879	7.06	2019-12-23	2019-12-27	Abbott Real Time PCR
3011902077	67	M	1	Yangon (West)	SVR 12	2019-12-12	2019-12-12	Not Detected	0	0	2019-12-23	2019-12-27	Abbott Real Time PCR
3011902078	55	F	2	Yangon (East)	SVR 12	2019-12-18	2019-12-18	Not Detected	0	0	2019-12-23	2019-12-27	Abbott Real Time PCR
3011902079	47	F	2	Yangon (East)	SVR 12	2019-12-18	2019-12-18	Not Detected	0	0	2019-12-23	2019-12-27	Abbott Real Time PCR
3011902080	65	M	2	Yangon (East)	SVR 12	2019-12-18	2019-12-18	Not Detected	0	0	2019-12-23	2019-12-27	Abbott Real Time PCR
3011902081	56	F	2	Yangon (East)	SVR 12	2019-12-18	2019-12-18	Not Detected	0	0	2019-12-23	2019-12-27	Abbott Real Time PCR
3011902082	65	F	2	Yangon (East)	SVR 12	2019-12-18	2019-12-18	Not Detected	0	0	2019-12-23	2019-12-27	Abbott Real Time PCR
3011902083	47	F	2	Yangon (East)	SVR 12	2019-12-18	2019-12-18	Not Detected	0	0	2019-12-23	2019-12-27	Abbott Real Time PCR
3011902084	55	M	2	Yangon (East)	SVR 12	2019-12-18	2019-12-18	Not Detected	0	0	2019-12-23	2019-12-27	Abbott Real Time PCR
3011902085	47	F	2	Yangon (East)	SVR 12	2019-12-18	2019-12-18	Not Detected	0	0	2019-12-23	2019-12-27	Abbott Real Time PCR
3011902086	63	F	2	Yangon (East)	SVR 12	2019-12-18	2019-12-18	Not Detected	0	0	2019-12-23	2019-12-27	Abbott Real Time PCR
3011902087	45	F	2	Yangon (East)	SVR 12	2019-12-18	2019-12-18	Not Detected	0	0	2019-12-23	2019-12-27	Abbott Real Time PCR
3011902088	68	F	2	Yangon (East)	SVR 12	2019-12-18	2019-12-18	Not Detected	0	0	2019-12-23	2019-12-27	Abbott Real Time PCR
3011902089	59	F	2	Yangon (East)	SVR 12	2019-12-18	2019-12-18	Not Detected	0	0	2019-12-23	2019-12-27	Abbott Real Time PCR
3011902090	49	F	2	Yangon (East)	SVR 12	2019-12-18	2019-12-18	Detected	269290	5.43	2019-12-23	2019-12-27	Abbott Real Time PCR
3011902091	45	F	2	Yangon (East)	Confirmation	2019-12-18	2019-12-18	Detected	8212	3.91	2019-12-23	2019-12-27	Abbott Real Time PCR
3011902092	38	F	2	Yangon (East)	Confirmation	2019-12-18	2019-12-18	Detected	44501	4.65	2019-12-23	2019-12-27	Abbott Real Time PCR
3011902093	23	M	2	Yangon (East)	Confirmation	2019-12-18	2019-12-18	Detected	6319	3.8	2019-12-23	2019-12-27	Abbott Real Time PCR
3011902094	45	M	2	Yangon (East)	Confirmation	2019-12-18	2019-12-18	Detected	217449	5.34	2019-12-23	2019-12-27	Abbott Real Time PCR
3011902095	66	F	2	Yangon (East)	Confirmation	2019-12-18	2019-12-18	Detected	39577	4.6	2019-12-23	2019-12-27	Abbott Real Time PCR
3011902096	57	M	4	Yangon (East)	SVR 12	2019-12-19	2019-12-19	Not Detected	0	0	2019-12-30	2020-01-07	Abbott Real Time PCR
3011902097	48	F	4	Yangon (East)	SVR 12	2019-12-19	2019-12-19	Not Detected	0	0	2019-12-30	2020-01-07	Abbott Real Time PCR
3011902098	50	M	4	Yangon (East)	SVR 12	2019-12-19	2019-12-19	Not Detected	0	0	2019-12-30	2020-01-07	Abbott Real Time PCR
3011902099	37	F	4	Yangon (East)	Confirmation	2019-12-19	2019-12-19	Detected	11836	4.07	2019-12-30	2020-01-07	Abbott Real Time PCR
3011902100	36	M	4	Yangon (East)	Confirmation	2019-12-19	2019-12-19	Detected	4681623	6.67	2019-12-30	2020-01-07	Abbott Real Time PCR
3011902101	28	M	4	Yangon (East)	Confirmation	2019-12-19	2019-12-19	Not Detected	0	0	2019-12-30	2020-01-07	Abbott Real Time PCR
3011902102	38	M	4	Yangon (East)	Other	2019-12-19	2019-12-19	Not Detected	0	0	2019-12-30	2020-01-07	Abbott Real Time PCR
3011902103	46	M	4	Yangon (East)	Confirmation	2019-12-19	2019-12-19	Detected	1324960	6.12	2019-12-30	2020-01-07	Abbott Real Time PCR
3011902104	30	M	4	Yangon (East)	Confirmation	2019-12-19	2019-12-19	Detected	364776	5.56	2019-12-30	2020-01-07	Abbott Real Time PCR
3011902105	72	M	1	Yangon (West)	SVR 12	2019-12-19	2019-12-19	Not Detected	0	0	2019-12-30	2020-01-07	Abbott Real Time PCR
3011902106	68	F	1	Yangon (West)	SVR 12	2019-12-19	2019-12-19	Not Detected	0	0	2019-12-30	2020-01-07	Abbott Real Time PCR
3011902107	40	F	1	Yangon (West)	SVR 12	2019-12-19	2019-12-19	Not Detected	0	0	2019-12-30	2020-01-07	Abbott Real Time PCR
3011902108	56	M	1	Yangon (West)	SVR 12	2019-12-19	2019-12-19	Not Detected	0	0	2019-12-30	2020-01-07	Abbott Real Time PCR
3011902109	48	M	1	Yangon (West)	SVR 12	2019-12-19	2019-12-19	Not Detected	0	0	2019-12-30	2020-01-07	Abbott Real Time PCR
3011902110	66	F	1	Yangon (West)	Confirmation	2019-12-19	2019-12-19	Not Detected	0	0	2019-12-30	2020-01-07	Abbott Real Time PCR
3011902111	51	M	1	Yangon (West)	Confirmation	2019-12-19	2019-12-19	Detected	1864	3.27	2019-12-30	2020-01-07	Abbott Real Time PCR
3011902112	53	M	1	Yangon (West)	Confirmation	2019-12-19	2019-12-19	Detected	46381	4.67	2019-12-30	2020-01-07	Abbott Real Time PCR
3011902113	19	M	1	Yangon (West)	Confirmation	2019-12-19	2019-12-19	Not Detected	0	0	2019-12-30	2020-01-07	Abbott Real Time PCR
3011902114	63	M	1	Yangon (West)	Confirmation	2019-12-19	2019-12-19	Detected	6406	3.81	2019-12-30	2020-01-07	Abbott Real Time PCR
3011902115	53	F	1	Yangon (West)	Confirmation	2019-12-19	2019-12-19	Detected	4050317	6.61	2019-12-30	2020-01-07	Abbott Real Time PCR
3011902116	56	F	1	Yangon (West)	Confirmation	2019-12-19	2019-12-19	Detected	84520	4.93	2019-12-30	2020-01-07	Abbott Real Time PCR
3011902117	50	F	1	Yangon (West)	Confirmation	2019-12-19	2019-12-19	Not Detected	0	0	2020-01-15	2020-01-16	Abbott Real Time PCR
3011902118	55	F	1	Yangon (West)	Confirmation	2019-12-19	2019-12-19	Detected	752599	5.88	2020-01-15	2020-01-16	Abbott Real Time PCR
3011902119	45	F	1	Yangon (West)	Confirmation	2019-12-19	2019-12-19	Detected	2147308	6.33	2020-01-15	2020-01-16	Abbott Real Time PCR
3011902120	46	M	1	Yangon (West)	Confirmation	2019-12-19	2019-12-19	Detected	328922	5.52	2020-01-15	2020-01-16	Abbott Real Time PCR
3011902121	45	F	1	Yangon (West)	Confirmation	2019-12-19	2019-12-19	Detected	1454	3.16	2020-01-15	2020-01-16	Abbott Real Time PCR
3011902122	58	M	1	Yangon (West)	Confirmation	2019-12-19	2019-12-19	Detected	3994825	6.6	2020-01-15	2020-01-16	Abbott Real Time PCR
3011902123	57	F	1	Yangon (West)	Confirmation	2019-12-19	2019-12-19	Detected	2365008	6.37	2020-01-15	2020-01-16	Abbott Real Time PCR
3011902124	59	F	1	Yangon (West)	Confirmation	2019-12-19	2019-12-19	Not Detected	0	0	2020-01-15	2020-01-16	Abbott Real Time PCR
3011902125	44	M	3	Yangon (North)	Confirmation	2019-12-23	2020-01-03	Detected	138881	5.14	2020-01-15	2020-01-16	Abbott Real Time PCR
3011902126	27	M	4	Yangon (East)	SVR 12	2019-12-23	2019-12-23	Not Detected	0	0	2020-01-15	2020-01-16	Abbott Real Time PCR
3012000002	25	M	4	Yangon (East)	SVR 12	2020-01-02	2020-01-02	Not Detected	0	0	2020-01-15	2020-01-16	Abbott Real Time PCR
3012000003	86	M	1	Yangon (West)	SVR 12	2020-01-02	2020-01-02	Not Detected	0	0	2020-01-15	2020-01-16	Abbott Real Time PCR
3012000004	51	M	1	Yangon (West)	SVR 12	2020-01-02	2020-01-02	Not Detected	0	0	2020-01-15	2020-01-16	Abbott Real Time PCR
3012000005	76	M	1	Yangon (West)	SVR 12	2020-01-02	2020-01-02	Not Detected	0	0	2020-01-15	2020-01-16	Abbott Real Time PCR
3012000006	53	F	1	Yangon (West)	SVR 12	2020-01-02	2020-01-02	Not Detected	0	0	2020-01-15	2020-01-16	Abbott Real Time PCR
3012000007	41	F	1	Yangon (West)	Confirmation	2020-01-02	2020-01-02	Not Detected	0	0	2020-01-15	2020-01-16	Abbott Real Time PCR
3012000008	47	M	1	Yangon (West)	Confirmation	2020-01-02	2020-01-02	Detected	35934	4.56	2020-01-15	2020-01-16	Abbott Real Time PCR
3012000009	69	F	1	Yangon (West)	Confirmation	2020-01-02	2020-01-02	Detected	265601	5.42	2020-01-15	2020-01-16	Abbott Real Time PCR
3012000010	48	F	1	Yangon (West)	SVR 12	2020-01-02	2020-01-02	Not Detected	0	0	2020-01-15	2020-01-16	Abbott Real Time PCR
3012000011	53	F	1	Yangon (West)	SVR 12	2020-01-02	2020-01-02	Detected	1315852	6.12	2020-01-15	2020-01-16	Abbott Real Time PCR
3012000012	75	M	1	Yangon (West)	Confirmation	2020-01-02	2020-01-02	Detected	9015254	6.95	2020-01-15	2020-01-16	Abbott Real Time PCR
3012000013	46	F	1	Yangon (West)	Confirmation	2020-01-02	2020-01-02	Detected	433427	5.64	2020-01-15	2020-01-16	Abbott Real Time PCR
3012000014	41	M	1	Yangon (West)	Confirmation	2020-01-02	2020-01-02	Detected	445552	5.65	2020-01-15	2020-01-16	Abbott Real Time PCR
3012000015	46	F	4	Yangon (East)	SVR 12	2020-01-02	2020-01-02	Not Detected	0	0	2020-01-15	2020-01-16	Abbott Real Time PCR
3012000018	56	F	2	Yangon (East)	Confirmation	2020-01-02	2020-01-02	Detected	1245209	6.1	2020-01-15	2020-01-16	Abbott Real Time PCR
3012000019	23	M	2	Yangon (East)	Confirmation	2020-01-08	2020-01-08	Detected	68	1.84	2020-01-15	2020-01-16	Abbott Real Time PCR
3012000020	49	M	2	Yangon (East)	Confirmation	2020-01-08	2020-01-08	Detected	325	2.51	2020-01-15	2020-01-16	Abbott Real Time PCR
3012000021	50	M	2	Yangon (East)	Confirmation	2020-01-08	2020-01-08	Detected	271154	5.43	2020-01-15	2020-01-16	Abbott Real Time PCR
3012000022	73	F	2	Yangon (East)	Confirmation	2020-01-08	2020-01-08	Detected	132335	5.12	2020-01-15	2020-01-16	Abbott Real Time PCR
3012000023	73	M	2	Yangon (East)	Confirmation	2020-01-08	2020-01-08	Detected	144749	5.16	2020-01-15	2020-01-16	Abbott Real Time PCR
3012000024	35	F	2	Yangon (East)	Confirmation	2020-01-08	2020-01-08	Not Detected	0	0	2020-01-15	2020-01-16	Abbott Real Time PCR
3012000025	30	F	2	Yangon (East)	Confirmation	2020-01-08	2020-01-08	Detected	3967365	6.6	2020-01-15	2020-01-16	Abbott Real Time PCR
3012000026	65	F	2	Yangon (East)	Confirmation	2020-01-08	2020-01-08	Detected	8618	3.94	2020-01-15	2020-01-16	Abbott Real Time PCR
3012000027	50	M	2	Yangon (East)	Confirmation	2020-01-08	2020-01-08	Detected	1585215	6.2	2020-01-15	2020-01-16	Abbott Real Time PCR
3012000028	26	F	2	Yangon (East)	Confirmation	2020-01-08	2020-01-08	Not Detected	0	0	2020-01-15	2020-01-16	Abbott Real Time PCR
3012000029	23	M	2	Yangon (East)	Confirmation	2020-01-08	2020-01-08	Detected	80	1.9	2020-01-15	2020-01-16	Abbott Real Time PCR
3012000030	38	M	2	Yangon (East)	Confirmation	2020-01-08	2020-01-08	Detected	5227885	6.72	2020-01-15	2020-01-16	Abbott Real Time PCR
3012000031	65	M	2	Yangon (East)	Confirmation	2020-01-08	2020-01-08	Detected	633394	5.8	2020-01-15	2020-01-16	Abbott Real Time PCR
3012000033	61	F	2	Yangon (East)	Confirmation	2020-01-08	2020-01-08	Detected	3031615	6.48	2020-01-15	2020-01-16	Abbott Real Time PCR
3012000034	41	M	2	Yangon (East)	Confirmation	2020-01-08	2020-01-08	Detected	5015941	6.7	2020-01-15	2020-01-16	Abbott Real Time PCR
3012000035	49	M	2	Yangon (East)	Confirmation	2020-01-08	2020-01-08	Detected	607716	5.78	2020-01-15	2020-01-16	Abbott Real Time PCR
3012000036	39	M	2	Yangon (East)	Confirmation	2020-01-08	2020-01-08	Detected	85105	4.93	2020-01-15	2020-01-16	Abbott Real Time PCR
3012000037	43	M	2	Yangon (East)	SVR 12	2020-01-08	2020-01-08	Detected	998581	6	2020-01-15	2020-01-16	Abbott Real Time PCR
3012000038	33	F	2	Yangon (East)	SVR 12	2020-01-08	2020-01-08	Not Detected	0	0	2020-01-15	2020-01-16	Abbott Real Time PCR
3012000039	53	M	2	Yangon (East)	SVR 12	2020-01-08	2020-01-08	Not Detected	0	0	2020-01-15	2020-01-16	Abbott Real Time PCR
3012000040	60	M	2	Yangon (East)	SVR 12	2020-01-08	2020-01-08	Not Detected	0	0	2020-01-15	2020-01-16	Abbott Real Time PCR
3012000041	72	M	2	Yangon (East)	SVR 12	2020-01-08	2020-01-08	Not Detected	0	0	2020-01-15	2020-01-16	Abbott Real Time PCR
3012000042	65	F	2	Yangon (East)	SVR 12	2020-01-08	2020-01-08	Not Detected	0	0	2020-01-15	2020-01-16	Abbott Real Time PCR
3012000043	36	F	2	Yangon (East)	SVR 12	2020-01-08	2020-01-08	Detected	1883554	6.27	2020-01-15	2020-01-16	Abbott Real Time PCR
3012000044	58	M	2	Yangon (East)	SVR 12	2020-01-08	2020-01-08	Not Detected	0	0	2020-01-15	2020-01-16	Abbott Real Time PCR
3012000045	62	F	2	Yangon (East)	SVR 12	2020-01-08	2020-01-08	Not Detected	0	0	2020-01-15	2020-01-16	Abbott Real Time PCR
3012000046	70	M	2	Yangon (East)	SVR 12	2020-01-08	2020-01-08	Not Detected	0	0	2020-01-15	2020-01-16	Abbott Real Time PCR
3012000047	70	F	2	Yangon (East)	SVR 12	2020-01-08	2020-01-08	Not Detected	0	0	2020-01-15	2020-01-16	Abbott Real Time PCR
3012000048	33	F	2	Yangon (East)	SVR 12	2020-01-08	2020-01-08	Not Detected	0	0	2020-01-15	2020-01-16	Abbott Real Time PCR
3012000049	39	M	2	Yangon (East)	SVR 12	2020-01-08	2020-01-08	Not Detected	0	0	2020-01-15	2020-01-16	Abbott Real Time PCR
3012000050	36	M	2	Yangon (East)	SVR 12	2020-01-08	2020-01-08	Detected	3148	3.5	2020-01-15	2020-01-16	Abbott Real Time PCR
3012000052	40	F	2	Yangon (East)	SVR 12	2020-01-08	2020-01-08	Not Detected	0	0	2020-01-15	2020-01-16	Abbott Real Time PCR
3012000053	28	M	2	Yangon (East)	Confirmation	2020-01-08	2020-01-08	Not Detected	0	0	2020-01-15	2020-01-16	Abbott Real Time PCR
3012000054	72	M	2	Yangon (East)	SVR 12	2020-01-08	2020-01-08	Not Detected	0	0	2020-01-15	2020-01-16	Abbott Real Time PCR
3012000055	57	F	2	Yangon (East)	SVR 12	2020-01-08	2020-01-08	Not Detected	0	0	2020-01-15	2020-01-16	Abbott Real Time PCR
3012000056	67	F	2	Yangon (East)	SVR 12	2020-01-08	2020-01-08	Not Detected	0	0	2020-01-15	2020-01-16	Abbott Real Time PCR
3012000057	60	F	2	Yangon (East)	SVR 12	2020-01-08	2020-01-08	Not Detected	0	0	2020-01-15	2020-01-16	Abbott Real Time PCR
3012000061	26	M	4	Yangon (East)	Confirmation	2020-01-09	2020-01-09	Detected	664727	5.82	2020-01-15	2020-01-16	Abbott Real Time PCR
3012000062	49	M	4	Yangon (East)	Confirmation	2020-01-09	2020-01-09	Detected	2790788	6.45	2020-01-15	2020-01-16	Abbott Real Time PCR
3012000065	57	F	1	Yangon (West)	SVR 12	2020-01-09	2020-01-09	Not Detected	0	0	2020-01-15	2020-01-16	Abbott Real Time PCR
3012000066	54	F	1	Yangon (West)	SVR 12	2020-01-09	2020-01-09	Not Detected	0	0	2020-01-15	2020-01-16	Abbott Real Time PCR
3012000067	55	F	1	Yangon (West)	SVR 12	2020-01-09	2020-01-09	Not Detected	0	0	2020-01-15	2020-01-16	Abbott Real Time PCR
3012000068	48	F	1	Yangon (West)	SVR 12	2020-01-09	2020-01-09	Not Detected	0	0	2020-01-15	2020-01-16	Abbott Real Time PCR
3012000070	67	F	1	Yangon (West)	SVR 12	2020-01-09	2020-01-09	Not Detected	0	0	2020-01-15	2020-01-16	Abbott Real Time PCR
3012000071	40	M	1	Yangon (West)	SVR 12	2020-01-09	2020-01-09	Not Detected	0	0	2020-01-21	2020-01-23	Abbott Real Time PCR
3012000072	46	M	1	Yangon (West)	Confirmation	2020-01-09	2020-01-09	Not Detected	0	0	2020-01-21	2020-01-23	Abbott Real Time PCR
3012000073	32	M	1	Yangon (West)	Confirmation	2020-01-09	2020-01-09	Detected	944971	5.98	2020-01-21	2020-01-23	Abbott Real Time PCR
3012000074	57	M	1	Yangon (West)	Confirmation	2020-01-09	2020-01-09	Detected	12336	4.09	2020-01-21	2020-01-23	Abbott Real Time PCR
3012000075	30	M	1	Yangon (West)	Confirmation	2020-01-09	2020-01-09	Detected	44195	4.65	2020-01-21	2020-01-23	Abbott Real Time PCR
3012000076	47	F	1	Yangon (West)	Confirmation	2020-01-09	2020-01-09	Detected	2365008	6.37	2020-01-21	2020-01-23	Abbott Real Time PCR
3012000077	50	F	1	Yangon (West)	Confirmation	2020-01-09	2020-01-09	Detected	1596187	6.2	2020-01-21	2020-01-23	Abbott Real Time PCR
3012000078	39	F	1	Yangon (West)	Other	2020-01-09	2020-01-09	Not Detected	0	0	2020-01-21	2020-01-23	Abbott Real Time PCR
3012000079	44	M	1	Yangon (West)	Other	2020-01-09	2020-01-09	Not Detected	0	0	2020-01-21	2020-01-23	Abbott Real Time PCR
3012000080	20	F	1	Yangon (West)	Other	2020-01-09	2020-01-09	Detected	577	2.76	2020-01-21	2020-01-23	Abbott Real Time PCR
3012000081	43	F	2	Yangon (East)	SVR 12	2020-01-08	2020-01-08	Not Detected	0	0	2020-01-21	2020-01-23	Abbott Real Time PCR
3012000087	35	F	2	Yangon (East)	Confirmation	2020-01-15	2020-01-15	Detected	3116423	6.49	2020-01-21	2020-01-23	Abbott Real Time PCR
3012000088	53	F	2	Yangon (East)	Confirmation	2020-01-15	2020-01-15	Detected	4339552	6.64	2020-01-21	2020-01-23	Abbott Real Time PCR
3012000089	29	F	2	Yangon (East)	Confirmation	2020-01-15	2020-01-15	Detected	688052	5.84	2020-01-21	2020-01-23	Abbott Real Time PCR
3012000090	29	M	2	Yangon (East)	Confirmation	2020-01-15	2020-01-15	Detected	9015254	6.95	2020-01-21	2020-01-23	Abbott Real Time PCR
3012000091	45	F	2	Yangon (East)	Confirmation	2020-01-15	2020-01-15	Detected	601	2.78	2020-01-21	2020-01-23	Abbott Real Time PCR
3012000092	45	F	2	Yangon (East)	Confirmation	2020-01-15	2020-01-15	Detected	3940094	6.6	2020-01-21	2020-01-23	Abbott Real Time PCR
3012000093	67	F	2	Yangon (East)	Confirmation	2020-01-15	2020-01-15	Detected	377576	5.58	2020-01-21	2020-01-23	Abbott Real Time PCR
3012000094	61	F	2	Yangon (East)	Confirmation	2020-01-15	2020-01-15	Detected	511459	5.71	2020-01-21	2020-01-23	Abbott Real Time PCR
3012000095	50	M	2	Yangon (East)	Confirmation	2020-01-15	2020-01-15	Detected	1449257	6.16	2020-01-21	2020-01-23	Abbott Real Time PCR
3012000097	53	F	2	Yangon (East)	Confirmation	2020-01-15	2020-01-15	Detected	575090	5.76	2020-01-21	2020-01-23	Abbott Real Time PCR
3012000098	62	M	2	Yangon (East)	Confirmation	2020-01-15	2020-01-15	Detected	290517	5.46	2020-01-21	2020-01-23	Abbott Real Time PCR
3012000099	63	M	2	Yangon (East)	Confirmation	2020-01-15	2020-01-15	Detected	21127	4.32	2020-01-21	2020-01-23	Abbott Real Time PCR
3012000100	38	M	2	Yangon (East)	Confirmation	2020-01-15	2020-01-15	Not Detected	0	0	2020-01-21	2020-01-23	Abbott Real Time PCR
3012000101	48	M	2	Yangon (East)	Confirmation	2020-01-15	2020-01-15	Detected	551775	5.74	2020-01-21	2020-01-23	Abbott Real Time PCR
3012000102	43	M	2	Yangon (East)	Confirmation	2020-01-15	2020-01-15	Detected	18278	4.26	2020-01-21	2020-01-23	Abbott Real Time PCR
3012000103	35	M	2	Yangon (East)	Confirmation	2020-01-15	2020-01-15	Detected	31088	4.49	2020-01-21	2020-01-23	Abbott Real Time PCR
3012000104	36	M	2	Yangon (East)	Confirmation	2020-01-15	2020-01-15	Detected	888092	5.95	2020-01-21	2020-01-23	Abbott Real Time PCR
3012000105	68	M	2	Yangon (East)	Confirmation	2020-01-15	2020-01-15	Detected	1400127	6.15	2020-01-21	2020-01-23	Abbott Real Time PCR
3012000109	30	F	4	Yangon (East)	SVR 12	2020-01-16	2020-01-16	Not Detected	0	0	2020-01-21	2020-01-23	Abbott Real Time PCR
3012000110	58	M	4	Yangon (East)	SVR 12	2020-01-16	2020-01-16	Not Detected	0	0	2020-01-21	2020-01-23	Abbott Real Time PCR
3012000111	45	F	1	Yangon (West)	SVR 12	2020-01-16	2020-01-16	Not Detected	0	0	2020-01-21	2020-01-23	Abbott Real Time PCR
3012000112	49	F	1	Yangon (West)	SVR 12	2020-01-16	2020-01-16	Not Detected	0	0	2020-01-21	2020-01-23	Abbott Real Time PCR
3012000113	48	F	1	Yangon (West)	SVR 12	2020-01-16	2020-01-16	Detected	9725894	6.99	2020-01-21	2020-01-23	Abbott Real Time PCR
3012000114	47	M	1	Yangon (West)	SVR 12	2020-01-16	2020-01-16	Not Detected	0	0	2020-01-21	2020-01-23	Abbott Real Time PCR
3012000115	41	F	1	Yangon (West)	SVR 12	2020-01-16	2020-01-16	Not Detected	0	0	2020-01-21	2020-01-23	Abbott Real Time PCR
3012000116	51	M	1	Yangon (West)	SVR 12	2020-01-16	2020-01-16	Not Detected	0	0	2020-01-21	2020-01-23	Abbott Real Time PCR
3012000118	53	M	1	Yangon (West)	SVR 12	2020-01-16	2020-01-16	Not Detected	0	0	2020-01-21	2020-01-23	Abbott Real Time PCR
3012000119	65	F	1	Yangon (West)	SVR 12	2020-01-16	2020-01-16	Not Detected	0	0	2020-01-21	2020-01-23	Abbott Real Time PCR
3012000120	59	F	1	Yangon (West)	SVR 12	2020-01-16	2020-01-16	Not Detected	0	0	2020-01-21	2020-01-23	Abbott Real Time PCR
3012000122	53	M	1	Yangon (West)	SVR 12	2020-01-16	2020-01-16	Not Detected	0	0	2020-01-21	2020-01-23	Abbott Real Time PCR
3012000123	61	F	1	Yangon (West)	SVR 12	2020-01-16	2020-01-16	Not Detected	0	0	2020-01-21	2020-01-23	Abbott Real Time PCR
3012000124	41	F	1	Yangon (West)	SVR 12	2020-01-16	2020-01-16	Not Detected	0	0	2020-01-21	2020-01-23	Abbott Real Time PCR
3012000125	53	F	1	Yangon (West)	SVR 12	2020-01-16	2020-01-16	Not Detected	0	0	2020-01-21	2020-01-23	Abbott Real Time PCR
3012000121	55	F	1	Yangon (West)	SVR 12	2020-01-16	2020-01-16	Not Detected	0	0	2020-01-28	2020-01-30	Abbott Real Time PCR
3012000126	49	M	1	Yangon (West)	SVR 12	2020-01-16	2020-01-16	Not Detected	0	0	2020-01-28	2020-01-30	Abbott Real Time PCR
3012000127	63	F	1	Yangon (West)	SVR 12	2020-01-16	2020-01-16	Not Detected	0	0	2020-01-28	2020-01-30	Abbott Real Time PCR
3012000128	56	F	1	Yangon (West)	SVR 12	2020-01-16	2020-01-16	Not Detected	0	0	2020-01-28	2020-01-30	Abbott Real Time PCR
3012000129	71	M	1	Yangon (West)	Confirmation	2020-01-16	2020-01-16	Detected	484001	5.68	2020-01-28	2020-01-30	Abbott Real Time PCR
3012000130	71	M	1	Yangon (West)	Confirmation	2020-01-16	2020-01-16	Detected	24253	4.38	2020-01-28	2020-01-30	Abbott Real Time PCR
3012000131	52	M	1	Yangon (West)	Confirmation	2020-01-16	2020-01-16	Detected	4106579	6.61	2020-01-28	2020-01-30	Abbott Real Time PCR
3012000132	59	F	1	Yangon (West)	Confirmation	2020-01-16	2020-01-16	Detected	448636	5.65	2020-01-28	2020-01-30	Abbott Real Time PCR
3012000133	67	M	1	Yangon (West)	Confirmation	2020-01-16	2020-01-16	Detected	58640	4.77	2020-01-28	2020-01-30	Abbott Real Time PCR
3012000135	58	F	1	Yangon (West)	Other	2020-01-16	2020-01-16	Not Detected	0	0	2020-01-28	2020-01-30	Abbott Real Time PCR
3012000137	61	F	2	Yangon (East)	SVR 12	2020-01-22	2020-01-22	Not Detected	0	0	2020-01-28	2020-01-30	Abbott Real Time PCR
3012000138	51	M	2	Yangon (East)	SVR 12	2020-01-22	2020-01-22	Not Detected	0	0	2020-01-28	2020-01-30	Abbott Real Time PCR
3012000139	60	M	2	Yangon (East)	SVR 12	2020-01-22	2020-01-22	Not Detected	0	0	2020-01-28	2020-01-30	Abbott Real Time PCR
3012000140	29	M	2	Yangon (East)	SVR 12	2020-01-22	2020-01-22	Not Detected	0	0	2020-01-28	2020-01-30	Abbott Real Time PCR
3012000141	59	M	2	Yangon (East)	SVR 12	2020-01-22	2020-01-22	Not Detected	0	0	2020-01-28	2020-01-30	Abbott Real Time PCR
3012000142	20	M	2	Yangon (East)	SVR 12	2020-01-22	2020-01-22	Not Detected	0	0	2020-01-28	2020-01-30	Abbott Real Time PCR
3012000143	44	M	2	Yangon (East)	SVR 12	2020-01-22	2020-01-22	Not Detected	0	0	2020-01-28	2020-01-30	Abbott Real Time PCR
3012000144	42	F	2	Yangon (East)	Confirmation	2020-01-22	2020-01-22	Detected	4879441	6.69	2020-01-28	2020-01-30	Abbott Real Time PCR
3012000145	48	F	2	Yangon (East)	Confirmation	2020-01-22	2020-01-22	Detected	1870606	6.27	2020-01-28	2020-01-30	Abbott Real Time PCR
3012000146	60	M	2	Yangon (East)	Confirmation	2020-01-22	2020-01-22	Not Detected	0	0	2020-01-28	2020-01-30	Abbott Real Time PCR
3012000148	44	M	2	Yangon (East)	Confirmation	2020-01-22	2020-01-22	Detected	2790788	6.45	2020-01-28	2020-01-30	Abbott Real Time PCR
3012000149	47	M	2	Yangon (East)	Confirmation	2020-01-22	2020-01-22	Detected	2849139	6.45	2020-01-28	2020-01-30	Abbott Real Time PCR
3012000150	0	M	2	Yangon (East)	Confirmation	2020-01-22	2020-01-22	Detected	2990080	6.48	2020-01-28	2020-01-30	Abbott Real Time PCR
3012000151	55	M	2	Yangon (East)	Other	2020-01-22	2020-01-22	Detected	1990411	6.3	2020-01-28	2020-01-30	Abbott Real Time PCR
3012000152	27	M	4	Yangon (East)	Confirmation	2020-01-23	2020-01-23	Detected	1211323	6.08	2020-01-28	2020-01-30	Abbott Real Time PCR
3012000153	31	F	4	Yangon (East)	Confirmation	2020-01-23	2020-01-23	Detected	2696180	6.43	2020-01-28	2020-01-30	Abbott Real Time PCR
3012000154	53	F	1	Yangon (West)	SVR 12	2020-01-23	2020-01-23	Not Detected	0	0	2020-01-28	2020-01-30	Abbott Real Time PCR
3012000155	57	F	1	Yangon (West)	SVR 12	2020-01-23	2020-01-23	Not Detected	0	0	2020-01-28	2020-01-30	Abbott Real Time PCR
3012000156	73	F	1	Yangon (West)	SVR 12	2020-01-23	2020-01-23	Not Detected	0	0	2020-01-28	2020-01-30	Abbott Real Time PCR
3012000157	43	F	1	Yangon (West)	SVR 12	2020-01-23	2020-01-23	Not Detected	0	0	2020-01-28	2020-01-30	Abbott Real Time PCR
3012000158	52	F	1	Yangon (West)	SVR 12	2020-01-23	2020-01-23	Not Detected	0	0	2020-01-28	2020-01-30	Abbott Real Time PCR
3012000159	57	M	1	Yangon (West)	SVR 12	2020-01-23	2020-01-23	Not Detected	0	0	2020-01-28	2020-01-30	Abbott Real Time PCR
3012000160	20	F	1	Yangon (West)	SVR 12	2020-01-23	2020-01-23	Not Detected	0	0	2020-01-28	2020-01-30	Abbott Real Time PCR
3012000161	32	F	1	Yangon (West)	SVR 12	2020-01-23	2020-01-23	Not Detected	0	0	2020-01-28	2020-01-30	Abbott Real Time PCR
3012000162	54	F	1	Yangon (West)	SVR 12	2020-01-23	2020-01-23	Not Detected	0	0	2020-01-28	2020-01-30	Abbott Real Time PCR
3012000163	54	F	1	Yangon (West)	SVR 12	2020-01-23	2020-01-23	Not Detected	0	0	2020-01-28	2020-01-30	Abbott Real Time PCR
3012000164	60	F	1	Yangon (West)	SVR 12	2020-01-23	2020-01-23	Not Detected	0	0	2020-01-28	2020-01-30	Abbott Real Time PCR
3012000165	52	F	1	Yangon (West)	SVR 12	2020-01-23	2020-01-23	Not Detected	0	0	2020-01-28	2020-01-30	Abbott Real Time PCR
3012000166	57	F	1	Yangon (West)	SVR 12	2020-01-23	2020-01-23	Not Detected	0	0	2020-01-28	2020-01-30	Abbott Real Time PCR
3012000167	41	M	1	Yangon (West)	Other	2020-01-23	2020-01-23	Detected	1033621	6.01	2020-01-28	2020-01-30	Abbott Real Time PCR
3012000168	46	F	1	Yangon (West)	Confirmation	2020-01-23	2020-01-23	Detected	1531476	6.19	2020-01-28	2020-01-30	Abbott Real Time PCR
3012000169	26	F	1	Yangon (West)	Confirmation	2020-01-23	2020-01-23	Detected	136978	5.14	2020-01-28	2020-01-30	Abbott Real Time PCR
3012000170	50	M	1	Yangon (West)	SVR 12	2020-01-23	2020-01-23	Not Detected	0	0	2020-01-28	2020-01-30	Abbott Real Time PCR
3012000171	55	M	1	Yangon (West)	SVR 12	2020-01-23	2020-01-23	Not Detected	0	0	2020-01-28	2020-01-30	Abbott Real Time PCR
3012000172	43	F	1	Yangon (West)	SVR 12	2020-01-23	2020-01-23	Not Detected	0	0	2020-01-28	2020-01-30	Abbott Real Time PCR
3012000173	39	F	1	Yangon (West)	SVR 12	2020-01-23	2020-01-23	Not Detected	0	0	2020-02-04	2020-02-05	Abbott Real Time PCR
3012000174	49	F	1	Yangon (West)	SVR 12	2020-01-23	2020-01-23	Not Detected	0	0	2020-02-04	2020-02-05	Abbott Real Time PCR
3012000175	61	F	1	Yangon (West)	SVR 12	2020-01-23	2020-01-23	Not Detected	0	0	2020-02-04	2020-02-05	Abbott Real Time PCR
3012000177	65	F	1	Yangon (West)	SVR 12	2020-01-23	2020-01-23	Not Detected	0	0	2020-02-04	2020-02-05	Abbott Real Time PCR
3012000178	53	M	1	Yangon (West)	SVR 12	2020-01-23	2020-01-23	Not Detected	0	0	2020-02-04	2020-02-05	Abbott Real Time PCR
3012000179	60	M	1	Yangon (West)	SVR 12	2020-01-23	2020-01-23	Not Detected	0	0	2020-02-04	2020-02-05	Abbott Real Time PCR
3012000180	45	F	1	Yangon (West)	Confirmation	2020-01-23	2020-01-23	Not Detected	0	0	2020-02-04	2020-02-05	Abbott Real Time PCR
3012000181	63	F	1	Yangon (West)	Confirmation	2020-01-23	2020-01-23	Detected	789829	5.9	2020-02-04	2020-02-05	Abbott Real Time PCR
3012000182	56	F	1	Yangon (West)	Confirmation	2020-01-23	2020-01-23	Detected	480674	5.68	2020-02-04	2020-02-05	Abbott Real Time PCR
3012000183	45	F	1	Yangon (West)	Confirmation	2020-01-23	2020-01-23	Detected	89315	4.95	2020-02-04	2020-02-05	Abbott Real Time PCR
3012000184	63	M	1	Yangon (West)	Other	2020-01-23	2020-01-23	Not Detected	0	0	2020-02-04	2020-02-05	Abbott Real Time PCR
3012000185	57	F	1	Yangon (West)	Other	2020-01-23	2020-01-23	Not Detected	0	0	2020-02-04	2020-02-05	Abbott Real Time PCR
3012000186	44	M	1	Yangon (West)	SVR 12	2020-01-23	2020-01-23	Not Detected	0	0	2020-02-04	2020-02-05	Abbott Real Time PCR
3012000187	37	M	3	Yangon (North)	Confirmation	2020-01-27	2020-01-27	Detected	28922344	7.46	2020-02-04	2020-02-05	Abbott Real Time PCR
3012000191	38	M	2	Yangon (East)	Other	2020-01-29	2020-01-29	Not Detected	0	0	2020-02-04	2020-02-05	Abbott Real Time PCR
3012000192	59	F	2	Yangon (East)	SVR 12	2020-01-29	2020-01-29	Not Detected	0	0	2020-02-04	2020-02-05	Abbott Real Time PCR
3012000193	58	F	2	Yangon (East)	SVR 12	2020-01-29	2020-01-29	Not Detected	0	0	2020-02-04	2020-02-05	Abbott Real Time PCR
3012000195	49	F	2	Yangon (East)	SVR 12	2020-01-29	2020-01-29	Not Detected	0	0	2020-02-04	2020-02-05	Abbott Real Time PCR
3012000196	53	F	2	Yangon (East)	SVR 12	2020-01-29	2020-01-29	Not Detected	0	0	2020-02-04	2020-02-05	Abbott Real Time PCR
3012000197	57	F	2	Yangon (East)	SVR 12	2020-01-29	2020-01-29	Not Detected	0	0	2020-02-04	2020-02-05	Abbott Real Time PCR
3012000199	39	M	2	Yangon (East)	SVR 12	2020-01-29	2020-01-29	Not Detected	0	0	2020-02-04	2020-02-05	Abbott Real Time PCR
3012000200	55	F	2	Yangon (East)	SVR 12	2020-01-29	2020-01-29	Not Detected	0	0	2020-02-04	2020-02-05	Abbott Real Time PCR
3012000202	56	M	2	Yangon (East)	Confirmation	2020-01-29	2020-01-29	Detected	840414	5.92	2020-02-04	2020-02-05	Abbott Real Time PCR
3012000203	33	F	2	Yangon (East)	Confirmation	2020-01-29	2020-01-29	Detected	944971	5.98	2020-02-04	2020-02-05	Abbott Real Time PCR
3012000204	60	F	2	Yangon (East)	Confirmation	2020-01-29	2020-01-29	Detected	4399832	6.64	2020-02-04	2020-02-05	Abbott Real Time PCR
3012000205	68	M	2	Yangon (East)	Confirmation	2020-01-29	2020-01-29	Detected	63700	4.8	2020-02-04	2020-02-05	Abbott Real Time PCR
3012000206	22	M	2	Yangon (East)	Confirmation	2020-01-29	2020-01-29	Detected	971406	5.99	2020-02-04	2020-02-05	Abbott Real Time PCR
3012000207	78	M	2	Yangon (East)	Confirmation	2020-01-29	2020-01-29	Detected	2431168	6.39	2020-02-04	2020-02-05	Abbott Real Time PCR
3012000208	44	M	2	Yangon (East)	Confirmation	2020-01-29	2020-01-29	Detected	951512	5.98	2020-02-04	2020-02-05	Abbott Real Time PCR
3012000209	50	M	2	Yangon (East)	Confirmation	2020-01-29	2020-01-29	Detected	418734	5.62	2020-02-04	2020-02-05	Abbott Real Time PCR
3012000210	51	M	2	Yangon (East)	SVR 12	2020-01-29	2020-01-29	Not Detected	0	0	2020-02-04	2020-02-05	Abbott Real Time PCR
3012000212	59	F	2	Yangon (East)	Confirmation	2020-01-29	2020-01-29	Detected	180499	5.26	2020-02-04	2020-02-05	Abbott Real Time PCR
3012000213	49	F	1	Yangon (West)	SVR 12	2020-01-30	2020-01-30	Not Detected	0	0	2020-02-04	2020-02-05	Abbott Real Time PCR
3012000214	40	F	1	Yangon (West)	SVR 12	2020-01-30	2020-01-30	Not Detected	0	0	2020-02-04	2020-02-05	Abbott Real Time PCR
3012000215	32	M	1	Yangon (West)	SVR 12	2020-01-30	2020-01-30	Not Detected	0	0	2020-02-04	2020-02-05	Abbott Real Time PCR
3012000216	44	F	1	Yangon (West)	SVR 12	2020-01-30	2020-01-30	Not Detected	0	0	2020-02-04	2020-02-05	Abbott Real Time PCR
3012000217	43	F	1	Yangon (West)	SVR 12	2020-01-30	2020-01-30	Not Detected	0	0	2020-02-04	2020-02-05	Abbott Real Time PCR
3012000218	64	F	1	Yangon (West)	SVR 12	2020-01-30	2020-01-30	Below Minimum Detectable Level	0	0	2020-02-04	2020-02-05	Abbott Real Time PCR
3012000219	44	F	1	Yangon (West)	SVR 12	2020-01-30	2020-01-30	Not Detected	0	0	2020-02-04	2020-02-05	Abbott Real Time PCR
3012000220	60	F	1	Yangon (West)	SVR 12	2020-01-30	2020-01-30	Not Detected	0	0	2020-02-04	2020-02-05	Abbott Real Time PCR
3012000222	43	F	1	Yangon (West)	SVR 12	2020-01-30	2020-01-30	Detected	280669	5.45	2020-02-04	2020-02-05	Abbott Real Time PCR
3012000223	49	M	1	Yangon (West)	SVR 12	2020-01-30	2020-01-30	Not Detected	0	0	2020-02-04	2020-02-05	Abbott Real Time PCR
3012000224	53	F	1	Yangon (West)	SVR 12	2020-01-30	2020-01-30	Not Detected	0	0	2020-02-04	2020-02-05	Abbott Real Time PCR
3012000225	35	F	1	Yangon (West)	SVR 12	2020-01-30	2020-01-30	Not Detected	0	0	2020-02-04	2020-02-05	Abbott Real Time PCR
3012000226	76	M	1	Yangon (West)	SVR 12	2020-01-30	2020-01-30	Not Detected	0	0	2020-02-04	2020-02-05	Abbott Real Time PCR
